# Supplementary material for: Snakes Represent Emotionally Salient Stimuli That May Evoke Both Fear and Disgust
Source: Front Psychol. 2019 May 9;10:1085. doi: 10.3389/fpsyg.2019.01085 (PMC6521895; doi:10.3389/fpsyg.2019.01085)
Supplement: Supplementary file 1 [file Table_1.XLS]

## Sheet: Experiment 1
Supplementary material 1. List of snake species used in the Experiments 1, 2 and 3. All tables include data about the mean fear and disgust rankings of each species. Tables for the Experiment 1 and 2 include sources for the used images. For the images used in the Experiment 3, see Supplementary material 2.
Code	Family	Subfamily	Species	English name	Abbreviation	Mean fear	Mean disgust	Authors of the photos	Sources
S 01	Acrochordidae	Acrochordinae	Acrochordus arafurae	Arafura Filesnake	Acro.ar	18.4286	21.2275	Matt Summerwille	https://www.flickr.com/photos/mattsummerville/6640805187
S 02	Aniliidae	Aniliinae	Anilius scytale	Coral Cylinder Snake	Anil.sc	14.8857	30.0599	Eduardo Santos	https://commons.wikimedia.org/wiki/File:Anilius_scytale.jpg
S 03	Anomalepidae	Anomalepinae	Helminthophis frontalis	Costa Rica Blind Snake	Helm.fr	31.1657	10.7844	Petrova	http://cyclowiki.org/wiki/%D0%A4%D0%B0%D0%B9%D0%BB:Helminthophis_frontalis.jpg
S 04	Anomochilidae	Anomochilinae	Anomochilus weberi	Weber's Pipe Snake	Anom.we	20.3314	27.8323	Jennifer C. Ast	http://animaldiversity.org/accounts/Anomochilidae/
S 05	Boidae	Boinae	Eunectes notaeus	Yellow Anaconda	Eune.no	14.72	30.7784	Max Olivio	http://photobucket.com/gallery/user/suenobellamore/media/bWVkaWFJZDo4MjAwODk3Mw==/?ref=
S 06	Boidae	Candoiinae	Candoia aspera	New Guinea Viper Boa	Cand.as	16.3657	19.2515	Michael Thirnbeck	https://www.flickr.com/photos/thirnbeck/330739406/
S 07	Boidae	Erycinae	Eryx conicus	Rough-tailed Sand Boa	Gong.co	20.1771	22.521	Olga Šimková	See Figure 1a
S 08	Boidae	Sanziniinae	Sanzinia madagascariensis	Madagascar Tree Boa	Sanz.ma	19.7829	22.7186	Olga Šimková	See Figure 1a
S 09	Boidae	Ungaliophiinae	Ungaliophis panamensis	Panamanian Dwarf Boa	Unga.pa	19.7486	31.5808	Arya Nurul	http://snakelovers-ophidialovers.blogspot.com/
S 10	Bolyeridae	Bolyerinae	Casarea dussumieri	Round Island Ground Boa	Boly.mu	17.68	16.5868	Drymarchon33	https://www.flickr.com/photos/60946202@N00/3064742812
S 11	Calabariidae	Calabariinae	Calabaria reinhardtii	Calabar Ground Python	Cala.re	19.52	19.1198	Vasiliy Latyshev	https://www.flickr.com/photos/68490501@N06/6926488415
S 12	Colubridae	Calamariinae	Macrocalamus lateralis	Malayan Mountain Reed Snake	Macr.la	26.3486	15.6108	David Fischer	https://www.nss.org.sg/forum/viewtopic.php?f=49&t=876
S 13	Colubridae	Colubridae IS	Blythia reticulata	Blyth's Reticulate Snake	Blyt.re	24.0114	28.6407	Ashok Captain	https://www.flickr.com/photos/ashokcaptain/3637001839/
S 14	Colubridae	Colubrinae	Scolecophis atrocinctus	Black-banded Snake	Scol.at	12.4057	29.2096	Antonia Pachmann	https://calphotos.berkeley.edu/cgi/img_query?enlarge=0000+0000+1112+0892
S 15	Colubridae	Dipsadinae	Xenodon pulcher	Banded Hognose Snake	Lyst.pu	19.5886	32.0958	Suzanne Phillips	https://www.flickr.com/photos/cyborgsuzy/168508399/
S 16	Colubridae	Grayiinae	Grayia ornata	Ornate African Water Snake	Gray.or	23.9657	18.2275	David Korte	http://dkortephoto.com/wordpress/grayia-ornata-ornate-water-snake/
S 17	Colubridae	Natricinae	Clonophis kirtlandii	Kirtland's Snake	Clon.ki	20.3486	24.6707	Todd Pierson	https://www.flickr.com/photos/twpierson/4210246870/
S 18	Colubridae	Pseudoxenodontinae	Pseudoxenodon stejnegeri	Stejneger's Bamboo Snake	Pseu.st	20.9657	28.2874	Chung Wei You	https://www.snakesoftaiwan.com/Pseudoxenodon%20stejnegeri/species_pseudoxenodon_stejnegeri.htm
S 19	Colubridae	Sibynophiinae	Sibynophis collaris	Common Many-tooth Snake	Siby.co	28.9371	28.9281	Anne Devan-Song	https://www.flickr.com/photos/song-devan/8047177570
S 20	Cylindrophiidae	Cylindrophiinae	Cylindrophis maculatus	Ceylonese Cylinder Snake	Cyli.ma	24.0914	22.2275	Jan Ševčík	http://www.naturfoto.cz/valejs-fotografie-1676.html
S 21	Elapidae	Elapinae	Hydrophis stokesii	Stokes's Sea Snake	Astr.st	22.68	18.2635	Simon Mustoe	http://simonmustoe.wildiaries.com/species/19055-Stokes-s-Seasnake
S 22	Gerrhopilidae	Gerrhopilinae	Gerrhopilus mirus	Jan's Worm Snake	Gerr.mi	31.5943	15.6228	Nilupul Rangana	http://www.wildreach.com/reptile/Serpentes/Species.php
S 23	Homalopsidae	Homalopsinae	Cantoria violacea	Cantor's Water Snake	Cant.vi	19.4857	32.7844	W. Grossman	Manthey, U. & Grossmann, W. 1997. Amphibien & Reptilien Südostasiens. Natur und Tier Verlag (Münster), 512 pp.
S 24	Lamprophiidae	Aparallactinae	Aparallactus lunulatus	Reticulated Centipede Eater	Apar.lu	22.0629	27.7186	Tomáš Mazuch	https://www.flickr.com/photos/58603885@N04/6001563601/
S 25	Lamprophiidae	Atractaspidinae	Homoroselaps lacteus	Spotted Harlequin Snake	Homo.la	16.4171	33.8802	Armand Kok	https://www.flickr.com/photos/98123435@N00/2583229809
S 26	Lamprophiidae	Lamprophiidae IS	Micrelaps vaillanti	Somali Two-headed Snake	Micr.bo	25.44	24.3174	Wolfgang Wuster	https://calphotos.berkeley.edu/cgi/img_query?enlarge=0000+0000+0805+0321
S 27	Lamprophiidae	Lamprophiinae	Pseudoboodon lemniscatus	Striped Ethiopian Snake	Pseu.le	27.4	23.018	unknown	https://repjapan.exblog.jp/15205808/
S 28	Lamprophiidae	Prosymninae	Prosymna stuhlmanni	East African Shovel Snout	Pros.st	32	16.1617	unknown	http://www.biodiversityexplorer.org/reptiles/squamata/serpentes/colubridae/images/000211-1.jpg
S 29	Lamprophiidae	Psammophiinae	Psammophylax rhombeatus	Rhombic Skaapsteker	Psam.rh	28.7029	31.1257	Trisha M Shears	https://commons.wikimedia.org/wiki/File:Spottedskaapsteker_image_003.jpg
S 30	Lamprophiidae	Pseudaspidinae	Buhoma vauerocegae	Usambara Forest Snake	Buho.va	26.2914	16.8922	Philip Shirk	http://reptile-database.reptarium.cz/species?genus=Buhoma&species=vauerocegae
S 31	Lamprophiidae	Pseudoxyrhophiinae	Pararhadinaea melanogaster	Madagascar Burrowing Snake	Para.me	31.72	22.2635	Robbie Labanowski	https://www.arkive.org/madagascar-burrowing-snake/pararhadinaea-melanogaster/image-G117092.html
S 32	Leptotyphlopidae	Leptotyphlopinae	Trilepida koppesi	Amaral's Blind Snake	Tric.ko	31.9771	20.0898	Pedro Bernardo	https://www.flickr.com/photos/bernardoph/6120315219
S 33	Loxocemidae	Loxoceminae	Loxocemus bicolor	Mexican Burrowing Python	Loxo.bi	23.5371	14.521	TXDragons	http://forums.kingsnake.com/viewarch.php?id=1732802,1732802&key=2009&show_threads=2
S 34	Pareatidae	Pareatinae	Pareas formosensis	Taiwan Slug Snake	Pare.fo	14.6629	32.1078	Skink Chen	https://www.flickr.com/photos/skink_haunt/5858624667/
S 35	Pythonidae	Pythoninae	Antaresia childreni	Chidren's Python	Anta.ch	20.2571	26.479	Matt Clancy	https://commons.wikimedia.org/wiki/File:Childrens_Python_%28Antaresia_childreni%29_%288692425238%29.jpg
S 36	Tropidophiidae	Tropidophiinae	Trachyboa boulengeri	Northern Eyelash Boa	Trac.bo	16.4914	12.2096	Bryan Suson	https://www.tapatalk.com/groups/moreliaviridis/ot-december-ecuador-trip-major-duw-t446.html
S 37	Typhlopidae	Typhlopinae	Austrotyphlops pinguis	Rotund Blind Snake	Aust.pi	35.1257	10.8144	Jordan Vos	http://www.australianreptileguide.com/rotund_blind_snake
S 38	Uropeltidae	Uropeltinae	Plectrurus perroteti	Nilgiri Burrowing Snake	Plec.pe	30.8914	14.0599	Zeeshan Mirza	https://www.arkive.org/plectrurus/plectrurus-perroteti/image-G119933.html
S 39	Viperidae	Azemiopinae	Azemiops feae	Fea's Viper	Azem.fe	14.1486	34.8922	Tom Charlton	https://calphotos.berkeley.edu/cgi/img_query?enlarge=0000+0000+0111+0944
S 40	Viperidae	Crotalinae	Protobothrops jerdonii	Jefferson pitviper	Prot.je	12.0857	36.1377	Thedore Black	https://www.theodoreblackphotography.com/
S 41	Viperidae	Viperinae	Pseudocerastes persicus	Perisan Horned Viper	Pseu.pe	12.32	25.0659	James Carmichael Jr	https://www.arkive.org/persian-horned-viper/pseudocerastes-persicus/image-G47369.html
S 42	Xenodermatidae	Xenodermatinae	Xylophis stenorhynchus	Günther's Mountain Snake	Xylo.st	31.6229	17.1497	Zeeshan Mirza	https://calphotos.berkeley.edu/cgi/img_query?enlarge=0000+0000+0311+1786
S 43	Xenopeltidae	Xenopeltinae	Xenopeltis hainanensis	Hainan Sunbeam Snake	Xeno.ha	32.6514	14.1557	Kevin Messenger	https://www.flickr.com/photos/26740943@N07/8045527486
S 44	Xenophidiidae	Xenophidiinae	Xenophidion schaeferi	Schaefer's Spinejaw Snake	Xeno.sc	27.36	25.0359	W. Grossman	Manthey, U. & Grossmann, W. 1997. Amphibien & Reptilien Südostasiens. Natur und Tier Verlag (Münster), 512 pp.
S 45	Xenotyphlopinae	Xenotyphlopinae	Xenotyphlops grandidieri	Madagascar Blind Snake	Xeno.mo	34.6057	9.86826	Frank Glaw	https://io9.gizmodo.com/5507003/the-wormlike-snake-from-a-land-that-no-longer-exists

## Sheet: Experiment 2
Code	Family	Subfamily	Species	English name	Set	Mean fear	Mean disgust	Authors of the photos	Sources
1	Typhlopidae	Typhlopinae	Afrotyphlops bibronii a	Bibron's Blind Snake	D	50.5814	25.5349	Tyrone Ping	http://photobucket.com/gallery/user/fooble182/media/cGF0aDpNaWRkZWxydXMvQWZyb3R5cGhsb3BzIGJpYnJvbmkvQWZyb3R5cGhsb3BzYmlicm9uaXdtMS5qcGc=/?ref=
2	Typhlopidae	Typhlopinae	Afrotyphlops bibronii b	Bibron's Blind Snake	D	52.2965	31.3023	Tyrone Ping	https://www.flickr.com/photos/tyroneping/6555685613
3	Typhlopidae	Typhlopinae	Afrotyphlops lineolatus	Common Lined Worm Snake	D	54.4186	23.0523	Konrad Mebert	http://picssr.com/photos/7929115@N04/interesting?nsid=7929115@N04
4	Typhlopidae	Typhlopinae	Amerotyphlops brongersmianus	Brongersma's Worm Snake	D	59.0116	21.1395	Fagner Ribeiro Delfim	https://www.flickr.com/photos/77920037@N08/9113066376
5	Typhlopidae	Typhlopinae	Amerotyphlops reticulatus	Reticulate Worm Snake	D	71.6744	16.6221	Pedro Bernardo	https://www.flickr.com/photos/bernardoph/6127431023/in/photolist-dqmk1W-dqm7kt-dqmfkS-dqm7AH-jse2pU-aksFLt-dqmfrY-DGakDb-N9Nkce-J5CJDm
6	Typhlopidae	Typhlopinae	Anilios ammodytes	Sand-diving Blind Snake	D	67.7442	17.4535	Rob Valentic	http://www.gondwanareptileproductions.com/ https://i.pinimg.com/originals/27/28/e8/2728e8982a43129fe7e831e7c3d04d3b.jpg
7	Typhlopidae	Typhlopinae	Anilios australis	Southern Blind Snake	D	50.2616	30.407	Stephen Zozaya	https://www.flickr.com/photos/euprepiosaur/11522012523/
8	Typhlopidae	Typhlopinae	Anilios bicolor	Dark-spined Blind Snake	D	58.2209	23.5058	Nick Volpe	https://www.flickr.com/photos/68921296@N06/8163558460/
9	Typhlopidae	Typhlopinae	Anilios bituberculatus	Prong-snouted Blind Snake	D	55.4826	21.2326	Nick Volpe	https://www.flickr.com/photos/68921296@N06/10683946086
10	Typhlopidae	Typhlopinae	Anilios diversus	Northern Blind Snake	D	43.9651	30.186	Stewart Macdonald	https://www.flickr.com/photos/smacdonald/5718363930/in/photolist-aTsNu6-aTsNNZ-oPjDwt-c2yPRU-9Hj7ny-idBzTN-oPk2KY
11	Typhlopidae	Typhlopinae	Anilios guentheri	Top End Blind Snake	D	40.2326	29.8488	Stewart Macdonald	https://www.flickr.com/photos/smacdonald/5228255930/
12	Typhlopidae	Typhlopinae	Anilios wiedii	Brown-snouted Blind Snake	D	40.7558	29.5698	Alexandre Roux	https://www.flickr.com/photos/30142279@N07/13759144183/in/photolist-mXRdcR-mXT4hU-Q48cuN-vqVv9A-vqVHFj
13	Typhlopidae	Typhlopinae	Anilios pinguis	Rotund Blind Snake	D	44.4419	30.7035	Jordan Vos	http://www.australianreptileguide.com/rotund_blind_snake
14	Typhlopidae	Typhlopinae	Cubatyphlops biminiensis	Bahamian Slender Blind Snake	D	40.2209	29.2558	Jason Folt	https://www.flickr.com/photos/105889847@N03/13530942114/in/photolist-mBFBFq-mBEuK2
15	Leptotyphlopidae	Leptotyphlopinae	Epictia borapeliotes a	Caatinga Thread Snake	D	54.7326	25.4651	Sérgio Muniz	https://www.flickr.com/photos/89520412@N02/8239412280/in/photolist-qDoh77-XQf7cp-dy69dq-CBxD1o-F3cLfH-9K1DxM-Hu8P5C-268z5w5-SR6JaS-9uzQop-SLrQr1-9K4tPj-q1SuQD-EjXnYd-DpxZNd-MDV7mK-X8Jwpq-9mcetN-HqXH1B-NKYFJ4-LG7AGH-y5yL6U-y48tn3-wjfhpv-wYeNYA-9mcdQ5
16	Leptotyphlopidae	Leptotyphlopinae	Epictia borapeliotes b	Caatinga Thread Snake	D	59.2907	22.5814	Carlos Cândido	http://ardobrasil.blogspot.cz/2011/03/epictia-borapeliotes-vanzolini-1996.html
17	Anomalepididae	Anomalepidinae	Helminthophis frontalis	Costa Rica Blind Snake	D	70.5465	13.2907	Petrova	http://cyclowiki.org/wiki/%D0%A4%D0%B0%D0%B9%D0%BB:Helminthophis_frontalis.jpg
18	Boidae	Charininae	Charina bottae a	Northern Rubber Boa	D	57.3779	22.0872	Gary Nafis	http://www.californiaherps.com/snakes/images/cbottaemsh610.jpg
19	Boidae	Charininae	Charina bottae b	Northern Rubber Boa	D	53.9593	31.0698	Gary Nafis	http://www.californiaherps.com/snakes/images/cbbottaemp406rh.jpg
20	Boidae	Charininae	Charina bottae c	Northern Rubber Boa	D	69.3023	14.3314	Matthijs Hollanders	https://www.flickr.com/photos/mhollanders/6026332125
21	Boidae	Charininae	Charina bottae d	Northern Rubber Boa	D	69.2209	16.2384	Gary Nafis	http://www.californiaherps.com/snakes/images/cbottaemsh610.jpg
22	Boidae	Charininae	Charina bottae e	Northern Rubber Boa	D	66.4826	18.314	David Jahn	https://www.flickr.com/photos/dajahn/11879503603/in/photolist-j6KyxD-23pthrA-WpG2Jq-274oNM5-mj3doi-24c9xxo-27jU1wQ-mLXQEV-UPsK1W-YREF8T-awpQhR-aLX58n-aLWp1Z-nkk39o-fNyjZG-dC2kKL-9HuySy-YirGfd-VZpoi7-9HrBGi-WVqfwh-23kMkDM-9rKMtJ-nifsay-23kMojM-eDg1Zj-EvyLtf-orTYfm-Zwktmq-23icdBw-cB35t1-aLWoxi-JeyhFy-aLWoSn-JphU27-F4YfTZ-YirGXA-oUxJhc-Vyqde5-ZwksDJ-21rX5Gf-23kMo22-feeSDG-23icjYQ-aQz8br-9fWSwP-axWCd…
23	Typhlopidae	Typhlopinae	Indotyphlops braminus a	Brahminy Blind Snake	D	61.9535	20.0581	Jake Scott	https://www.flickr.com/photos/tamers1/6193547935/
24	Typhlopidae	Typhlopinae	Indotyphlops braminus b	Brahminy Blind Snake	D	64.6919	24.4593	Gary Nafis	http://www.californiaherps.com/noncal/misc/miscsnakes/pages/r.braminus.html http://www.californiaherps.com/noncal/misc/miscsnakes/images/rbramunuskauai12073.jpg
25	Typhlopidae	Typhlopinae	Indotyphlops braminus c	Brahminy Blind Snake	D	55.6686	25.4186	Alexandre Roux	https://www.flickr.com/photos/30142279@N07/13462768075
26	Typhlopidae	Typhlopinae	Indotyphlops lazelli	Hong Kong Blind Snake	D	60.5698	20.9884	Kuno Mejina	http://hkplants.com/forum.php?mod=viewthread&tid=38694&extra=page%3D1&ordertype=1&mobile=2 http://images5.fotop.net/albums7/kuno_mejina/Typhlops_lazelli/IMG_7932.jpg
27	Typhlopidae	Typhlopinae	Letheobia episcopus	Southeastern Turkey Worm Snake	D	65.2791	20.9186	Bayram Göçmen	http://www.turkherptil.org/gozlemDetay.asp?UyeId=358&BilgiId=14878
28	Anomalepididae	Anomalepidinae	Liotyphlops albirostris	Whitenose Blind Snake	D	69.1221	17.8953	Juan Camilo Arredondo	http://aprendeenlinea.udea.edu.co/ova/?q=node/416
29	Anomalepididae	Anomalepidinae	Liotyphlops sp.	Blind snake	D	55.1279	33.157	Alvaro Velasques	https://www.flickr.com/photos/alvarovelasquz/11354330604/in/photolist-8jRhAC-fGy6d-xdLZtV-optpAD-wWvsz9-oeNw6e-Ee3Giv-iikUUL-bXbWER-M3jksy-wGxnNb
30	Typhlopidae	Typhlopinae	Madatyphlops arenarius	Sand Worm Snake	D	71.3488	16.0174	Aurélien Miralles	http://amiralles.com/mada.html
31	Leptotyphlopidae	Leptotyphlopinae	Myriopholis algeriensis	Algerian Hook-billed Blind Snake	D	46.4767	28.3547	Baudilio Rebollo Fernández	http://www.moroccoherps.com/en/galeria/Myriopholis_algeriensis/
32	Leptotyphlopidae	Leptotyphlopinae	Myriopholis macrorhyncha	Long-nosed Worm Snake	D	71.0233	16.5233	Bayram Göçmen	http://www.bayramgocmen.com/album/picture.php?/2089/tags/1-turkey_turkiye
33	Leptotyphlopidae	Leptotyphlopinae	Rena humilis a	Western Threadsnake	D	54.7733	26.1977	Alice Abela	https://www.flickr.com/photos/44150996@N06/4131790554/in/album-72157623386538033/
34	Leptotyphlopidae	Leptotyphlopinae	Trilepida koppesi	Amaral's Blind Snake	D	54.8605	28.1279	Pedro Bernardo	https://www.flickr.com/photos/bernardoph/6120315219 http://reptile-database.reptarium.cz/species?genus=Trilepida&species=koppesi
35	Xenotyphlopinae	Xenotyphlopinae	Xenotyphlops grandidieri a	Madagascar Blind Snake	D	71.4477	15.6512	Frank Glaw	https://io9.gizmodo.com/5507003/the-wormlike-snake-from-a-land-that-no-longer-exists
36	Xenotyphlopinae	Xenotyphlopinae	Rena humilis b	Madagascar Blind Snake	D	67.75	12.5291	Michael Cravens	https://www.flickr.com/photos/137489154@N02/22803820770/
37	Typhlopidae	Typhlopinae	Typhlops vermicularis a	Eurasian Blind Snake	D	60.7616	20.6744	Roman A. Nazarov	https://ianimal.ru/topics/cherveobraznaya-slepozmeyka https://ianimal.ru/wp-content/uploads/2011/03/slepaya-zmeya04.jpg
38	Typhlopidae	Typhlopinae	Typhlops vermicularis b	Eurasian Blind Snake	D	60.7151	19.1163	Mehmet Zülfü Yildiz	http://www.turkherptil.org/gozlemDetay.asp?UyeId=376&BilgiId=8894
39	Typhlopidae	Typhlopinae	Typhlops vermicularis c	Eurasian Blind Snake	D	68.8895	11.7674	Mario Schweiger	No longer available online
40	Typhlopidae	Typhlopinae	Typhlops vermicularis d	Eurasian Blind Snake	D	64.436	26.6919	Roman A. Nazarov	https://ianimal.ru/topics/cherveobraznaya-slepozmeyka https://ianimal.ru/wp-content/uploads/2011/03/slepaya-zmeya10.jpg
41	Viperidae	Crotalinae	Agkistrodon taylori	Taylor's Cantil	F	22.1686	59.6802	Patrick Jean	https://commons.wikimedia.org/wiki/File:Agkistrodon_bilineatus_taylori_mocassin_mexicain_4.jpg
42	Viperidae	Viperinae	Atheris squamigera a	Variable Bush Viper	F	21.8488	70.2267	DeChevalier	https://www.flickr.com/photos/93600693@N06/8510700852
43	Viperidae	Viperinae	Atheris squamigera b	Variable Bush Viper	F	20.6453	68.3663	Khaled Elaish	http://khaled-elaish.tumblr.com/post/110428487913/female-atheris-squamigera
44	Viperidae	Viperinae	Atheris squamigera c	Variable Bush Viper	F	20.6453	67.6453	Naturally Wild	http://www.reptileforums.co.uk/forums/dwa-species/885496-atheris-hispida-green-bush-viper.html
45	Viperidae	Azemiopinae	Azemiops feae a	Fea's Viper	F	24.2151	55.6977	Vasiliy Latyshev	https://www.flickr.com/photos/68490501@N06/9970267845/in/photolist-RCh6B3-26YKQeG-BUNcAF-gc3egK-gc3zZj-aNCYiM-RSPTNN-VY3LJW-aNCYir-aNCYi4-aNEMsa-aNCYia-Cm1KMc-aNCYjr-FcdkZk-RCh6ds-21aXNiW-Cm1LbD-RVnZ5T-21aXNqj-23131ee-RSPTYh-9xfHy4-89YeUu-CqZUYf-NchCAE-Nt6vKJ-MGNUua-cj6ucb-BvVaJT-9xfHGp-BvMLa3-cj6tBC-9xfHfF-VY3LrS-23131pe-9xfHDi-ywjuSi-Nuf3EY-xysjYU-yvvTge-MFp6BA-yvtUcX-y8cWmp-ye45rV-MFp6sN-Nvqs8…
46	Viperidae	Azemiopinae	Azemiops feae b	Fea's Viper	F	27.2035	54.593	Tom Charlton	https://calphotos.berkeley.edu/cgi/img_query?enlarge=0000+0000+0111+0944
47	Viperidae	Azemiopinae	Azemiops feae c	Fea's Viper	F	24.3605	55.2384	Tom Charlton	https://calphotos.berkeley.edu/cgi/img_query?enlarge=0000+0000+0111+0943
48	Viperidae	Viperinae	Bitis arietans a	Puff Adder	F	22.6512	56.9477	Paul Cools	https://www.flickr.com/photos/paulcools/15255338151/
49	Viperidae	Viperinae	Bitis arietans b	Puff Adder	F	24.5407	55.0581	unknown	http://www.thepinsta.com/africans-on-pinterest_Wl5BitPYYTKFO5TiXXXTL|zrLNGgjmgzB|fdU39qpAg/NkZT*uI8rB3m1j54CQ5Nyoex2qtNnh3sJJZNKrclMt|x4bgwolsita1NigR63KcMSHIi|BMOpmQzZKudXJyMYLU|LVcUbXMpY5H2Is2SvhgwqsU1Ijdbk6tGXhJfjzUe/
50	Viperidae	Viperinae	Bitis arietans c	Puff Adder	F	24.8081	58.8081	Eric Grace	http://www.reptileforums.co.uk/forums/dwa-species/99025-puff-adder-pics.html
51	Viperidae	Viperinae	Bitis gabonica a	Gaboon Viper	F	20.3198	53.6802	Klaus Rudloff	http://www.biolib.cz/cz/image/id259566/
52	Viperidae	Viperinae	Bitis gabonica b	Gaboon Viper	F	21.8837	55	Raja Kumar	http://topibestlist.com/most-venomous-snakes/
53	Viperidae	Viperinae	Bitis gabonica c	Gaboon Viper	F	21.8081	58.7209	Joe Townsend	https://www.flickr.com/photos/josiah_townsend/3699282842
54	Viperidae	Viperinae	Bitis nasicornis a	Rhinoceros Viper	F	18.4477	54.9012	M. Kempter	unknown
55	Viperidae	Viperinae	Bitis nasicornis b	Rhinoceros Viper	F	16.7151	56.7733	lifeonwhite	https://cz.depositphotos.com/10907143/stock-photo-rhinoceros-viper-river-jack-bitis.html
56	Viperidae	Viperinae	Cerastes cerastes a	Desert Horned Viper	F	16.5872	56.0407	Raúl León	https://www.flickr.com/photos/ofidiofobia_inversa/7991892482/
57	Viperidae	Viperinae	Cerastes cerastes b	Desert Horned Viper	F	17.7267	58.6163	Baudilio Rebollo Fernández	https://www.flickr.com/photos/budilord/5700080197/in/photolist-9FGpfM-bfCW6F-6HwS1n-zBoZc7-4ZkQ3Y-6HAL2m-a1ujBZ-9BxhbP-ahUpci-zCUJtY-8yVfpZ-goEopB-adFe5a-bfCXoH-9bQEPi-6HAVEb-ghejcV-dbah2W-Tz4EjP-fs32Vh-4Gk3rp-6gs3Hh-26HP4Aq-aXWd6V-7ZSEkg-dqeQ5S-dgvSXo-bcsyd4-fztKnj-h2CS7m-6jfZJ8-a8g46y-5MnZ1M-bUKWiL-LwMpZq-pRHYHu-7ESRAb-Tz4PV3-aissB1-pmtetQ-fFTnAA-zSodfm-9czkEn-DHPWG6-bDtL9z-bf9y9c-yG8a2v-HAQ1Lz…
58	Viperidae	Viperinae	Cerastes vipera a	Sahara Sand Viper	F	16.7035	54.8023	Aviad Bar	https://www.flickr.com/photos/aviadbar/2616592532/in/photolist-4ZdHNm-9wQ2ai-9czhQa-bZe8tm-nmPo4m-Jv9RkC-7VR5oi-dbaukY-dgvVkN-kfmGCa-5tLTU9-kfmbSa-a92Soy-a5u7p3-dgvVnu-dgvSLh-kfood1-8Esn46-dgvQQe-f3nooh-dbaupS-oyft96-cDyVG7-dqeQ5S-bmEmvo-nL4W9q-kfmJra-gQamph-8d58QS-kfm91P-8d1Qjc-dgvVjj-cDyRpd-c71gNq-cDyLWh-cDyT25-7ZNfD7-cDyY4y-owuJwM-cDyRdd-dbauo5-cDyQA9-cDyR3o-7ZNgHs-nmuwPU-k9XdJ1-npwWQR-cDyVbU-…
59	Viperidae	Viperinae	Cerastes vipera b	Sahara Sand Viper	F	22.0756	57.5872	Baudilio Rebollo Fernández	https://www.flickr.com/photos/budilord/10090601553/in/photolist-gnEYhR-cDz289-quksct-7ZK4Wt-c3PvzE-GMyiKz-qLBfwa-cDyWDy-3apKsA-cDyS9L-7ZK2hg-cDz2jJ-3apCKG-cDyW4G-qubKvW-cDyLeu-3akaHg-qLFQxu-cDz4Sd-cDyTqA-cDyJwq-kmk34x-9FKiKu-dbdx7E-h2DMxP-btAGbv-2v4NSu-ijheRN-CWZYdZ-bf9zbX-dNyaRF-4A8w9n-otTZ5f-jQGoh-dbaepz-6HAW6L-7W562R-aspLe5-frMLMD-82JZq7-fCF5Jw-3apHRh-H7vNz4-8xP8px-eWvLHA-6YRKJN-bfCX26-k2gamw-…
60	Viperidae	Crotalinae	Crotalus adamanteus a	Eastern Diamondback Rattlesnake	F	18.0233	57.4302	Pierson Hill	https://www.flickr.com/photos/nclarkii/3115280021/in/album-72157626410260481/
61	Viperidae	Crotalinae	Crotalus adamanteus b	Eastern Diamondback Rattlesnake	F	16.686	59.1919	Jake Scott	https://www.flickr.com/photos/tamers1/4718680919/in/photolist-8bYtrz-9i2eXq-Eb4Jhv-5dbpNq-Tmi1or-dFz9VW-5KjBoF-corCNQ-5KoQRS-VD1MCJ-nof8Tz-7nSKKM-R5SAhh-dLWDVg-dZfAVS-g9qWUN-dZfASU-bsHuhM-7nSK4a-6feg6H-71rT3A-4xWoyV-8246sE-pbDtjv-4qeCkw-bNBxPa-ayQ4AT-d91scJ-o4buFB-Huwkt3-jyvu2y-mgX8rX-5KmSKw-d91xKb-kVvjoj-dhm9FH-dTW2Tn-d91xx1-5TdsbN-dSpUmv-dJcsgT-ayQ2DX-7hXkzE-JGnD47-5dbp19-iXhrXQ-99Y37z-atRfRy-p…
62	Viperidae	Crotalinae	Crotalus atrox	Western Diamondback Rattlesnake	F	16.2151	56.6686	Ben	http://www.fieldherpforum.com/forum/viewtopic.php?f=2&t=23029
63	Viperidae	Crotalinae	Crotalus cerastes	Sidewinder Rattlesnake	F	19.7674	56.2907	Alice Abela	https://www.flickr.com/photos/44150996@N06/6107464943/in/album-72157623386551639/
64	Viperidae	Viperinae	Echis carinatus multisquamata	Multiscale Saw-scaled Viper	F	28.3837	55.6163	Jeff Whitlock	http://www.theonlinezoo.com/img/04/toz04066l.jpg
65	Viperidae	Viperinae	Echis carinatus sochureki	Sochurek's Saw-scaled Viper	F	25.093	56.1628	Vijee Venkatraman	http://vijeejournalist.com/wp-content/uploads/2012/05/Echis-carinatus-sochureki-Chhattagharh-20-02-11-DSC_1287-copy.jpg
66	Viperidae	Viperinae	Echis coloratus	Palestine Saw-scaled Viper	F	23.8198	55.3895	Guy Haimovitch	https://www.flickr.com/photos/divinorum_/4608635131
67	Viperidae	Viperinae	Echis ocellatus	African Saw-scaled Viper	F	27.8023	56.4186	Klaus Roemer	http://venomland.forumotions.net/t3941-a-few-of-our-animals
68	Viperidae	Viperinae	Montivipera xanthina	Ottoman Viper	F	21.1802	60.8198	Benny Trapp	https://en.wikipedia.org/wiki/File:Benny_Trapp_Montivipera_xanthina.jpg
69	Viperidae	Crotalinae	Protobothrops jerdonii a	Jerdon’s pitviper	F	22.093	61.5523	Thedore Black	https://www.theodoreblackphotography.com/
70	Viperidae	Crotalinae	Protobothrops jerdonii b	Jerdon’s pitviper	F	22.8081	60.9012	Michael Bollhorn	http://venomland.forumotions.net/t1140-striped-abberant-protobothrops-jerdoni-xanthomelas
71	Viperidae	Crotalinae	Protobothrops jerdonii c	Jerdon’s pitviper	F	19.9709	61.9244	unknown	http://pic.po369.com/tupian/pic.php?p=http://picuser.city8.com/news/image/20140731/10618099_934528.jpg&t=%C2%A0%C2%A0%20%E8%99%8E%E6%96%91%E9%A2%88%E6%A7%BD%E8%9B%87%20-%20500x333%20-%20jpg&c=036c52476820f7bc&i=46
72	Viperidae	Viperinae	Pseudocerastes persicus a	Perisan Horned Viper	F	22.907	54.75	James Carmichael Jr	https://www.arkive.org/persian-horned-viper/pseudocerastes-persicus/image-G47369.html
73	Viperidae	Viperinae	Pseudocerastes persicus b	Perisan Horned Viper	F	22.5465	53.1802	James Carmichael Jr	https://www.arkive.org/persian-horned-viper/pseudocerastes-persicus/image-G47369.html
74	Viperidae	Viperinae	Pseudocerastes persicus c	Perisan Horned Viper	F	21.3721	52.064	AFPMB	https://www.flickr.com/photos/afpmb/4706355614/
75	Viperidae	Viperinae	Vipera ammodytes a	Long-nosed Viper	F	29.2326	59.093	HGHjim	https://www.flickr.com/photos/hghjim/4389227834/
76	Viperidae	Viperinae	Vipera ammodytes b	Long-nosed Viper	F	24.0523	63.2733	Chirmiciu András	http://www.nyugatijelen.com/jelenido/figyelem_viperak.php
77	Viperidae	Viperinae	Vipera anatolica	Anatolian Meadow Viper	F	25.6279	61.4593	Bayram Göçmen	http://www.pinsdaddy.com/anadolu-engere-i-k-amp-252-amp-231-amp-252k-engerek-anatolian-viper_2WSbThuIsjPXmN4aUPENyutpnDoQFb5XNmhkvhbWdlvtWtbUgmhi*|5vaK0MY|gicB68IjZtXTGrjocNlfKHkcedWuDKlhjarjQwJoPjR29PqYlXgdMGvnKWWvKNdgPD/lU3HM8j5SVl0O8cwxq2p3ZwjcUOZ8D76YjSIxgt1jEbNGwx1|DOq4rnLWa|NnfihBvhoYctQRV7dVVU1CX6IJ7o85Ie3KBJUHHOb4Vg3yen4wipsXa*8l3S41Kb*ds2N/
78	Viperidae	Viperinae	Vipera aspis	Asp Viper	F	26.0872	57.1628	Greg	https://www.flickr.com/photos/31371458@N06/9448954155/in/photolist-niUDZ6-Si6EA9-TcRS41-cjPGGS-WBD7jD-SVkZoe-eXYb9t-nYjPfv-Subutu-foYmSF-U6oJgE-268rPgD-ToFcGL-dN93tx-VzLymB-eskeSA-bAWXSB-dwwu1d-hdWGxj-fiteo7-e2LhYd-nWHVPT-eZDjAY-fgGo2r-dwqVNT-aoWGmj-duhS5M-9vfFpD-fy2wYK-nsfNQq-app48r-duiPAv-gjWgso-8CWi58-TVkqr4-nefFfJ-eskdFQ-dN94Wn-dN92he-SkLbVZ-nJpaPV-dN92Pk-fQbU6F-dwqX8a-Ta3RaQ-9PSYQB-eskm5j-X5…
79	Viperidae	Viperinae	Vipera berus	European Viper	F	21.9419	64.2035	Martin Domek	https://www.biolib.cz/cz/taxonimage/id152448/?taxonid=378&type=1
80	Viperidae	Viperinae	Vipera orlovi	Orlov's Viper	F	23.9186	60.3256	Venom Tales	https://www.flickr.com/photos/venomtales/15182257023/

## Sheet: Experiment 3
Code	Family	Subfamily	Species	English name	Category	Mean fear	Mean disgust
1	Viperidae	Viperinae	Bitis gabonica	Gaboon Viper	fear	6.02885	14.1538
2	Viperidae	Viperinae	Bitis nasicornis	Rhinoceros Viper	fear	5.19231	13.0673
3	Viperidae	Viperinae	Cerastes vipera	Sahara Sand Viper	fear	7.56731	12.6058
4	Viperidae	Viperinae	Atheris squamigera	Variable Bush Viper	fear	7.21154	16.6538
5	Viperidae	Viperinae	Vipera berus	European Viper	fear	6.52885	15.2115
6	Viperidae	Viperinae	Montivipera xanthina	Ottoman Viper	fear	7.08654	15
7	Viperidae	Crotalinae	Crotalus adamanteus	Eastern Diamondback Rattlesnake	fear	5.03846	14.5577
8	Viperidae	Viperinae	Cerastes cerastes	Desert Horned Viper	fear	5.07692	13.7692
9	Viperidae	Crotalinae	Crotalus atrox	Western Diamondback Rattlesnake	fear	4.05769	12.8173
10	Viperidae	Crotalinae	Crotalus cerastes	Sidewinder Rattlesnake	fear	6.13462	14.1538
11	Typhlopidae	Typhlopinae	Anilios pinguis	Rotund Blind Snake	disgust	13.3462	5.67308
12	Typhlopidae	Typhlopinae	Indotyphlops braminus	Brahminy Blind Snake	disgust	13.1923	6.33654
13	Typhlopidae	Typhlopinae	Anilios australis	Southern Blind Snake	disgust	13.7404	7.48077
14	Typhlopidae	Typhlopinae	Xerotyphlops vermicularis	Eurasian Blind Snake	disgust	15.9712	7.45192
15	Leptotyphlopidae	Leptotyphlopinae	Myriopholis algeriensis	Algerian Hook-billed Blind Snake	disgust	14.9231	6.74038
16	Leptotyphlopidae	Leptotyphlopinae	Myriopholis macrorhyncha	Long-nosed Worm Snake	disgust	17.4712	7.28846
17	Xenotyphlopinae	Xenotyphlopinae	Xenotyphlops grandidieri	Madagascar Blind Snake	disgust	16.6346	7.26923
18	Typhlopidae	Typhlopinae	Madatyphlops arenarius	Sand Worm Snake	disgust	17.6731	6.92308
19	Typhlopidae	Typhlopinae	Letheobia episcopus	Southeastern Turkey Worm Snake	disgust	16.5481	6.29808
20	Boidae	Charininae	Charina bottae	Northern Rubber Boa	disgust	10.5769	6.54808
