# Supplementary material for: Snakes Represent Emotionally Salient Stimuli That May Evoke Both Fear and Disgust
Source: Front Psychol. 2019 May 9;10:1085. doi: 10.3389/fpsyg.2019.01085 (PMC6521895; doi:10.3389/fpsyg.2019.01085)
Supplement: Supplementary file 2 [file Table_2.XLS]

## Sheet: a) Exp1 Fear
Supplementary material 2a. Matrix of post hoc Friedman-Neményi comparisons among the rankings of individual snake stimuli in Experiment 1. Species are arranged in an ascending order according to their mean rank of fear. Friedman test of the entire matrix was highly significant. Significant comparisons (p < 0.05) are marked by yellow.
	Protobothrops jerdonii	Pseudocerastes persicus	Scolecophis atrocinctus	Azemiops feae	Pareas formosensis	Eunectes notaeus	Anilius scytale	Candoia aspera	Homoroselaps lacteus	Trachyboa boulengeri	Casarea dussumieri	Acrochordus arafurae	Cantoria violacea	Calabaria reinhardtii	Xenodon pulcher	Ungaliophis panamensis	Sanzinia madagascariensis	Eryx conicus	Antaresia childreni	Anomochilus weberi	Clonophis kirtlandii	Pseudoxenodon stejnegeri	Aparallactus lunulatus	Hydrophis stokesii	Loxocemus bicolor	Grayia ornata	Blythia reticulata	Cylindrophis maculatus	Micrelaps vaillanti	Buhoma vauerocegae	Macrocalamus lateralis	Xenophidion schaeferi	Pseudoboodon lemniscatus	Psammophylax rhombeatus	Sibynophis collaris	Plectrurus perroteti	Helminthophis frontalis	Gerrhopilus mirus	Xylophis stenorhynchus	Pararhadinaea melanogaster	Trilepida koppesi	Prosymna stuhlmanni	Xenopeltis hainanensis	Xenotyphlops grandidieri
Pseudocerastes persicus	1	-	-	-	-	-	-	-	-	-	-	-	-	-	-	-	-	-	-	-	-	-	-	-	-	-	-	-	-	-	-	-	-	-	-	-	-	-	-	-	-	-	-	-
Scolecophis atrocinctus	1	1	-	-	-	-	-	-	-	-	-	-	-	-	-	-	-	-	-	-	-	-	-	-	-	-	-	-	-	-	-	-	-	-	-	-	-	-	-	-	-	-	-	-
Azemiops feae	1	1	1	-	-	-	-	-	-	-	-	-	-	-	-	-	-	-	-	-	-	-	-	-	-	-	-	-	-	-	-	-	-	-	-	-	-	-	-	-	-	-	-	-
Pareas formosensis	0.9997	0.99997	0.99999	1	-	-	-	-	-	-	-	-	-	-	-	-	-	-	-	-	-	-	-	-	-	-	-	-	-	-	-	-	-	-	-	-	-	-	-	-	-	-	-	-
Eunectes notaeus	0.99951	0.99995	0.99998	1	1	-	-	-	-	-	-	-	-	-	-	-	-	-	-	-	-	-	-	-	-	-	-	-	-	-	-	-	-	-	-	-	-	-	-	-	-	-	-	-
Anilius scytale	0.99817	0.99973	0.99988	1	1	1	-	-	-	-	-	-	-	-	-	-	-	-	-	-	-	-	-	-	-	-	-	-	-	-	-	-	-	-	-	-	-	-	-	-	-	-	-	-
Candoia aspera	0.53864	0.68299	0.73244	0.99999	1	1	1	-	-	-	-	-	-	-	-	-	-	-	-	-	-	-	-	-	-	-	-	-	-	-	-	-	-	-	-	-	-	-	-	-	-	-	-	-
Homoroselaps lacteus	0.50307	0.64864	0.69978	0.99999	1	1	1	1	-	-	-	-	-	-	-	-	-	-	-	-	-	-	-	-	-	-	-	-	-	-	-	-	-	-	-	-	-	-	-	-	-	-	-	-
Trachyboa boulengeri	0.45752	0.60289	0.65558	0.99997	1	1	1	1	1	-	-	-	-	-	-	-	-	-	-	-	-	-	-	-	-	-	-	-	-	-	-	-	-	-	-	-	-	-	-	-	-	-	-	-
Casarea dussumieri	0.04317	0.07694	0.09388	0.91594	0.99225	0.99454	0.99824	1	1	1	-	-	-	-	-	-	-	-	-	-	-	-	-	-	-	-	-	-	-	-	-	-	-	-	-	-	-	-	-	-	-	-	-	-
Acrochordus arafurae	0.00505	0.01035	0.01332	0.53507	0.8285	0.85332	0.91256	1	1	1	1	-	-	-	-	-	-	-	-	-	-	-	-	-	-	-	-	-	-	-	-	-	-	-	-	-	-	-	-	-	-	-	-	-
Cantoria violacea	0.00013	0.0003	0.00042	0.08119	0.2373	0.26276	0.34573	0.98567	0.98954	0.99325	1	1	-	-	-	-	-	-	-	-	-	-	-	-	-	-	-	-	-	-	-	-	-	-	-	-	-	-	-	-	-	-	-	-
Calabaria reinhardtii	0.00011	0.00027	0.00037	0.0754	0.22402	0.24855	0.329	0.98309	0.98754	0.99184	1	1	1	-	-	-	-	-	-	-	-	-	-	-	-	-	-	-	-	-	-	-	-	-	-	-	-	-	-	-	-	-	-	-
Xenodon pulcher	8.6e-05	0.00021	0.00029	0.06351	0.19574	0.21815	0.29268	0.97584	0.9818	0.98773	1	1	1	1	-	-	-	-	-	-	-	-	-	-	-	-	-	-	-	-	-	-	-	-	-	-	-	-	-	-	-	-	-	-
Ungaliophis panamensis	4.6e-05	0.00011	0.00016	0.04254	0.14186	0.15963	0.22049	0.95089	0.96135	0.97233	1	1	1	1	1	-	-	-	-	-	-	-	-	-	-	-	-	-	-	-	-	-	-	-	-	-	-	-	-	-	-	-	-	-
Sanzinia madagascariensis	4e-05	0.0001	0.00014	0.03893	0.13195	0.14878	0.20673	0.94369	0.9553	0.96761	1	1	1	1	1	1	-	-	-	-	-	-	-	-	-	-	-	-	-	-	-	-	-	-	-	-	-	-	-	-	-	-	-	-
Eryx conicus	8e-06	2.1e-05	3e-05	0.0131	0.05288	0.06091	0.09027	0.80434	0.83108	0.86263	0.99986	1	1	1	1	1	1	-	-	-	-	-	-	-	-	-	-	-	-	-	-	-	-	-	-	-	-	-	-	-	-	-	-	-
Antaresia childreni	5.8e-06	1.6e-05	2.2e-05	0.01052	0.04381	0.05065	0.07591	0.76664	0.79593	0.83108	0.99972	1	1	1	1	1	1	1	-	-	-	-	-	-	-	-	-	-	-	-	-	-	-	-	-	-	-	-	-	-	-	-	-	-
Anomochilus weberi	4.2e-06	1.1e-05	1.6e-05	0.00828	0.03559	0.04131	0.06264	0.72278	0.75443	0.79308	0.99943	1	1	1	1	1	1	1	1	-	-	-	-	-	-	-	-	-	-	-	-	-	-	-	-	-	-	-	-	-	-	-	-	-
Clonophis kirtlandii	3.8e-06	1e-05	1.5e-05	0.00779	0.03376	0.03922	0.05964	0.71136	0.74353	0.78298	0.99933	1	1	1	1	1	1	1	1	1	-	-	-	-	-	-	-	-	-	-	-	-	-	-	-	-	-	-	-	-	-	-	-	-
Pseudoxenodon stejnegeri	2.5e-07	7.1e-07	1e-06	0.00104	0.00567	0.00677	0.01117	0.34112	0.3724	0.41495	0.96803	0.99979	1	1	1	1	1	1	1	1	1	-	-	-	-	-	-	-	-	-	-	-	-	-	-	-	-	-	-	-	-	-	-	-
Aparallactus lunulatus	1.2e-09	3.9e-09	6e-09	1.7e-05	0.00013	0.00016	0.00029	0.0325	0.03779	0.04577	0.47142	0.88225	0.9997	0.99978	0.99989	0.99998	0.99999	1	1	1	1	1	-	-	-	-	-	-	-	-	-	-	-	-	-	-	-	-	-	-	-	-	-	-
Hydrophis stokesii	4.6e-11	1.6e-10	2.6e-10	1.2e-06	1.1e-05	1.4e-05	2.8e-05	0.00552	0.0066	0.00828	0.17107	0.5565	0.98015	0.98309	0.98848	0.99562	0.99651	0.99986	0.99993	0.99997	0.99998	1	1	-	-	-	-	-	-	-	-	-	-	-	-	-	-	-	-	-	-	-	-	-
Loxocemus bicolor	8.8e-13	1.9e-12	2.8e-12	2.3e-08	2.6e-07	3.3e-07	7.1e-07	0.00029	0.00036	0.00047	0.02135	0.13519	0.67619	0.69478	0.73562	0.81797	0.83364	0.95636	0.96844	0.97839	0.98044	0.99973	1	1	-	-	-	-	-	-	-	-	-	-	-	-	-	-	-	-	-	-	-	-
Grayia ornata	4.6e-13	6e-13	6.9e-13	2.7e-09	3.4e-08	4.5e-08	9.8e-08	5.7e-05	7.2e-05	9.6e-05	0.00604	0.04993	0.41328	0.43181	0.47492	0.57438	0.59577	0.81797	0.85093	0.88225	0.88938	0.99313	1	1	1	-	-	-	-	-	-	-	-	-	-	-	-	-	-	-	-	-	-	-
Blythia reticulata	4.4e-13	5.6e-13	6.3e-13	2.1e-09	2.7e-08	3.5e-08	7.7e-08	4.7e-05	5.9e-05	7.8e-05	0.00514	0.04381	0.38366	0.40165	0.44375	0.54221	0.56365	0.79308	0.8285	0.86263	0.87048	0.99067	1	1	1	1	-	-	-	-	-	-	-	-	-	-	-	-	-	-	-	-	-	-
Cylindrophis maculatus	4.2e-13	5.1e-13	5.7e-13	1.4e-09	1.9e-08	2.4e-08	5.4e-08	3.5e-05	4.4e-05	5.9e-05	0.00407	0.03613	0.34266	0.35973	0.4	0.496	0.51726	0.75443	0.79308	0.83108	0.83994	0.98589	1	1	1	1	1	-	-	-	-	-	-	-	-	-	-	-	-	-	-	-	-	-
Micrelaps vaillanti	3.8e-13	4.5e-13	4.8e-13	1.5e-12	1.7e-11	2.3e-11	5.6e-11	9.8e-08	1.3e-07	1.8e-07	3.1e-05	0.00053	0.01623	0.01775	0.02169	0.0335	0.03667	0.09636	0.11375	0.13519	0.14101	0.4183	0.95314	0.99858	1	1	1	1	-	-	-	-	-	-	-	-	-	-	-	-	-	-	-	-
Buhoma vauerocegae	4.6e-13	3.8e-13	4.2e-13	3.9e-13	6.1e-13	6.7e-13	1e-12	1.5e-09	2e-09	2.9e-09	8.4e-07	2.1e-05	0.0011	0.00122	0.00156	0.00266	0.00297	0.01017	0.01267	0.01597	0.01691	0.08394	0.56723	0.88838	0.9987	0.99998	0.99999	0.99999	1	-	-	-	-	-	-	-	-	-	-	-	-	-	-	-
Macrocalamus lateralis	4.2e-13	3.6e-13	3.9e-13	3.7e-13	5.6e-13	6.1e-13	8.5e-13	1.1e-09	1.5e-09	2.1e-09	6.4e-07	1.6e-05	0.00088	0.00098	0.00126	0.00216	0.00242	0.00842	0.01052	0.01332	0.01411	0.07239	0.52794	0.8649	0.99792	0.99995	0.99997	0.99999	1	1	-	-	-	-	-	-	-	-	-	-	-	-	-	-
Xenophidion schaeferi	4.2e-13	4e-13	4.2e-13	4.2e-13	6.1e-13	3e-13	3.2e-13	5.4e-12	6.8e-12	1e-11	5.4e-09	2e-07	2e-05	2.3e-05	3e-05	5.7e-05	6.5e-05	0.00029	0.00038	0.00051	0.00054	0.00437	0.08968	0.30261	0.80295	0.95032	0.9599	0.9712	1	1	1	-	-	-	-	-	-	-	-	-	-	-	-	-
Pseudoboodon lemniscatus	4.2e-13	4.3e-13	4.4e-13	4.1e-13	5.9e-13	2.9e-13	3.2e-13	4.4e-12	5.4e-12	8.1e-12	4.4e-09	1.6e-07	1.7e-05	1.9e-05	2.5e-05	4.8e-05	5.5e-05	0.00025	0.00032	0.00043	0.00047	0.00381	0.08119	0.28157	0.78152	0.94113	0.95202	0.96503	1	1	1	1	-	-	-	-	-	-	-	-	-	-	-	-
Psammophylax rhombeatus	2e-16	2e-16	2e-16	4.1e-13	3.6e-13	3.7e-13	4.4e-13	3.5e-13	3.6e-13	3.7e-13	4.6e-12	2.4e-10	5e-08	5.8e-08	8.2e-08	1.7e-07	2e-07	1.2e-06	1.7e-06	2.4e-06	2.6e-06	3.4e-05	0.00189	0.01288	0.1181	0.27341	0.29833	0.33655	0.97082	0.99994	0.99997	1	1	-	-	-	-	-	-	-	-	-	-	-
Sibynophis collaris	2e-16	2e-16	2e-16	4.3e-13	4.2e-13	4.5e-13	3.5e-13	3.1e-13	3.2e-13	3.3e-13	1.6e-12	6.9e-11	1.6e-08	1.9e-08	2.7e-08	5.7e-08	6.8e-08	4.2e-07	5.9e-07	8.4e-07	9.2e-07	1.3e-05	0.00085	0.00637	0.06901	0.17702	0.19574	0.22521	0.924	0.99943	0.99967	1	1	1	-	-	-	-	-	-	-	-	-	-
Plectrurus perroteti	2e-16	2e-16	2e-16	2e-16	2e-16	2e-16	2e-16	4.3e-13	4.6e-13	3.6e-13	4.1e-13	3.3e-13	1e-12	1.1e-12	1.4e-12	2.8e-12	3.2e-12	2.4e-11	3.6e-11	5.6e-11	6.2e-11	1.6e-09	3.2e-07	4.8e-06	0.00015	0.00074	0.00088	0.00114	0.06264	0.34882	0.38366	0.91677	0.92857	1	1	-	-	-	-	-	-	-	-	-
Helminthophis frontalis	2e-16	2e-16	2e-16	2e-16	2e-16	2e-16	2e-16	4.2e-13	4.6e-13	4.4e-13	3.4e-13	5.9e-13	5.7e-13	6e-13	6.7e-13	9.7e-13	1.1e-12	5.2e-12	7.8e-12	1.2e-11	1.4e-11	3.8e-10	8.8e-08	1.4e-06	5.2e-05	0.00027	0.00032	0.00043	0.03058	0.21583	0.24226	0.80848	0.8285	0.99991	0.99999	1	-	-	-	-	-	-	-	-
Gerrhopilus mirus	2e-16	2e-16	2e-16	2e-16	2e-16	2e-16	2e-16	4e-13	3.9e-13	4e-13	4e-13	4.3e-13	4e-13	4e-13	4.2e-13	4.7e-13	4.9e-13	9.7e-13	1.2e-12	1.6e-12	1.7e-12	3.8e-11	1.1e-08	2.1e-07	9.2e-06	5.2e-05	6.4e-05	8.6e-05	0.00902	0.08793	0.10146	0.56187	0.58865	0.99664	0.99943	1	1	-	-	-	-	-	-	-
Xylophis stenorhynchus	2e-16	2e-16	2e-16	2e-16	2e-16	2e-16	2e-16	4.3e-13	4.3e-13	4.5e-13	4e-13	4.2e-13	3.9e-13	4e-13	4.1e-13	4.6e-13	4.8e-13	9e-13	1.1e-12	1.5e-12	1.6e-12	3.2e-11	9.7e-09	1.8e-07	8.2e-06	4.7e-05	5.7e-05	7.7e-05	0.00828	0.08228	0.09511	0.544	0.5708	0.99594	0.99928	1	1	1	-	-	-	-	-	-
Pararhadinaea melanogaster	2e-16	2e-16	2e-16	2e-16	2e-16	2e-16	2e-16	4.2e-13	4.3e-13	4.1e-13	3.6e-13	3.9e-13	3.7e-13	3.7e-13	3.9e-13	4.3e-13	4.4e-13	7.1e-13	8.5e-13	1.1e-12	1.1e-12	1.9e-11	6e-09	1.2e-07	5.4e-06	3.2e-05	3.9e-05	5.2e-05	0.00615	0.0653	0.07591	0.48367	0.51016	0.99251	0.99846	1	1	1	1	-	-	-	-	-
Trilepida koppesi	2e-16	2e-16	2e-16	2e-16	2e-16	2e-16	2e-16	1.7e-13	2.1e-13	2.8e-13	4.1e-13	3.2e-13	3.2e-13	3.3e-13	3.4e-13	3.7e-13	3.7e-13	5e-13	5.4e-13	6e-13	6.2e-13	5.1e-12	1.6e-09	3.4e-08	1.8e-06	1.1e-05	1.4e-05	1.9e-05	0.00271	0.03401	0.0401	0.33504	0.35816	0.97082	0.99142	1	1	1	1	1	-	-	-	-
Prosymna stuhlmanni	2e-16	2e-16	2e-16	2e-16	2e-16	2e-16	2e-16	1.5e-13	1.9e-13	2.6e-13	4e-13	3.2e-13	3.2e-13	3.2e-13	3.4e-13	3.6e-13	3.7e-13	4.8e-13	5.3e-13	5.8e-13	6e-13	4.5e-12	1.5e-09	3.1e-08	1.6e-06	1e-05	1.3e-05	1.7e-05	0.00251	0.03201	0.03779	0.32303	0.34573	0.96761	0.9902	1	1	1	1	1	1	-	-	-
Xenopeltis hainanensis	2e-16	2e-16	2e-16	2e-16	2e-16	2e-16	2e-16	2e-16	2e-16	2e-16	4.1e-13	4.5e-13	4.3e-13	4.4e-13	4.6e-13	5.3e-13	5.3e-13	3.3e-13	3.3e-13	3.5e-13	3.5e-13	5.6e-13	4.6e-11	1.2e-09	8.4e-08	6e-07	7.6e-07	1.1e-06	0.00026	0.00479	0.00583	0.08968	0.09888	0.7388	0.85332	1	1	1	1	1	1	1	-	-
Xenotyphlops grandidieri	2e-16	2e-16	2e-16	2e-16	2e-16	2e-16	2e-16	2e-16	2e-16	2e-16	2e-16	2e-16	4.6e-13	4.2e-13	4.3e-13	4.2e-13	4e-13	4.9e-13	3.8e-13	4.2e-13	4.3e-13	5.3e-13	3.1e-13	4.4e-13	3.8e-12	3.5e-11	4.6e-11	6.9e-11	6.6e-08	3.1e-06	4.1e-06	0.00022	0.00026	0.01909	0.03613	0.84853	0.93982	0.99251	0.9937	0.99664	0.99953	0.99962	1	-
Austrotyphlops pinguis	2e-16	2e-16	2e-16	2e-16	2e-16	2e-16	2e-16	2e-16	2e-16	2e-16	2e-16	2e-16	1.5e-13	1.7e-13	2.3e-13	4.2e-13	4.2e-13	4.3e-13	4.3e-13	4.3e-13	4.4e-13	4.9e-13	4.6e-13	3.3e-13	6.6e-13	2.5e-12	3.1e-12	4.5e-12	5.2e-09	3.1e-07	4.1e-07	3e-05	3.6e-05	0.00399	0.00828	0.56008	0.72923	0.91594	0.924	0.94738	0.98383	0.98567	0.99989	1

## Sheet: a) Exp1 Disgust
Supplementary material 2a. Matrix of post hoc Friedman-Neményi comparisons among the rankings of individual snake stimuli in Experiment 1. Species are arranged in an ascending order according to their mean rank of disgust. Friedman test of the entire matrix was highly significant. Significant comparisons (p < 0.05) are marked by yellow.
	Xenotyphlops grandidieri	Helminthophis frontalis	Austrotyphlops pinguis	Trachyboa boulengeri	Plectrurus perroteti	Loxocemus bicolor	Xenopeltis hainanensis	Macrocalamus lateralis	Prosymna stuhlmanni	Buhoma vauerocegae	Gerrhopilus mirus	Xylophis stenorhynchus	Casarea dussumieri	Grayia ornata	Hydrophis stokesii	Calabaria reinhardtii	Candoia aspera	Trilepida koppesi	Acrochordus arafurae	Cylindrophis maculatus	Pararhadinaea melanogaster	Sanzinia madagascariensis	Eryx conicus	Pseudoboodon lemniscatus	Micrelaps vaillanti	Xenophidion schaeferi	Clonophis kirtlandii	Pseudocerastes persicus	Antaresia childreni	Anomochilus weberi	Aparallactus lunulatus	Pseudoxenodon stejnegeri	Blythia reticulata	Sibynophis collaris	Scolecophis atrocinctus	Anilius scytale	Ungaliophis panamensis	Eunectes notaeus	Psammophylax rhombeatus	Xenodon pulcher	Cantoria violacea	Pareas formosensis	Homoroselaps lacteus	Azemiops feae
Helminthophis frontalis	1	-	-	-	-	-	-	-	-	-	-	-	-	-	-	-	-	-	-	-	-	-	-	-	-	-	-	-	-	-	-	-	-	-	-	-	-	-	-	-	-	-	-	-
Austrotyphlops pinguis	1	1	-	-	-	-	-	-	-	-	-	-	-	-	-	-	-	-	-	-	-	-	-	-	-	-	-	-	-	-	-	-	-	-	-	-	-	-	-	-	-	-	-	-
Trachyboa boulengeri	0.99999	1	1	-	-	-	-	-	-	-	-	-	-	-	-	-	-	-	-	-	-	-	-	-	-	-	-	-	-	-	-	-	-	-	-	-	-	-	-	-	-	-	-	-
Plectrurus perroteti	0.65013	0.97902	0.98189	1	-	-	-	-	-	-	-	-	-	-	-	-	-	-	-	-	-	-	-	-	-	-	-	-	-	-	-	-	-	-	-	-	-	-	-	-	-	-	-	-
Loxocemus bicolor	0.37595	0.8764	0.88706	0.99999	1	-	-	-	-	-	-	-	-	-	-	-	-	-	-	-	-	-	-	-	-	-	-	-	-	-	-	-	-	-	-	-	-	-	-	-	-	-	-	-
Xenopeltis hainanensis	0.59239	0.96734	0.97142	1	1	1	-	-	-	-	-	-	-	-	-	-	-	-	-	-	-	-	-	-	-	-	-	-	-	-	-	-	-	-	-	-	-	-	-	-	-	-	-	-
Macrocalamus lateralis	0.04149	0.28687	0.30129	0.96282	1	1	1	-	-	-	-	-	-	-	-	-	-	-	-	-	-	-	-	-	-	-	-	-	-	-	-	-	-	-	-	-	-	-	-	-	-	-	-	-
Prosymna stuhlmanni	0.0092	0.09855	0.10525	0.78262	1	1	1	1	-	-	-	-	-	-	-	-	-	-	-	-	-	-	-	-	-	-	-	-	-	-	-	-	-	-	-	-	-	-	-	-	-	-	-	-
Buhoma vauerocegae	0.0009	0.01567	0.01704	0.35969	0.99857	0.99998	0.99932	1	1	-	-	-	-	-	-	-	-	-	-	-	-	-	-	-	-	-	-	-	-	-	-	-	-	-	-	-	-	-	-	-	-	-	-	-
Gerrhopilus mirus	0.04025	0.28122	0.29547	0.96088	1	1	1	1	1	1	-	-	-	-	-	-	-	-	-	-	-	-	-	-	-	-	-	-	-	-	-	-	-	-	-	-	-	-	-	-	-	-	-	-
Xylophis stenorhynchus	0.00037	0.00744	0.00813	0.236	0.99219	0.99973	0.99565	1	1	1	1	-	-	-	-	-	-	-	-	-	-	-	-	-	-	-	-	-	-	-	-	-	-	-	-	-	-	-	-	-	-	-	-	-
Casarea dussumieri	0.00249	0.03562	0.03846	0.53755	0.9999	1	0.99996	1	1	1	1	1	-	-	-	-	-	-	-	-	-	-	-	-	-	-	-	-	-	-	-	-	-	-	-	-	-	-	-	-	-	-	-	-
Grayia ornata	5.8e-06	0.00021	0.00023	0.0201	0.66429	0.88706	0.71922	0.99976	1	1	0.99978	1	1	-	-	-	-	-	-	-	-	-	-	-	-	-	-	-	-	-	-	-	-	-	-	-	-	-	-	-	-	-	-	-
Hydrophis stokesii	5e-06	0.00018	0.0002	0.01821	0.643	0.8742	0.69899	0.99966	1	1	0.9997	1	1	1	-	-	-	-	-	-	-	-	-	-	-	-	-	-	-	-	-	-	-	-	-	-	-	-	-	-	-	-	-	-
Calabaria reinhardtii	1.2e-07	6.4e-06	7.3e-06	0.00133	0.18934	0.40602	0.2261	0.94259	0.99655	1	0.94516	1	0.99989	1	1	-	-	-	-	-	-	-	-	-	-	-	-	-	-	-	-	-	-	-	-	-	-	-	-	-	-	-	-	-
Candoia aspera	6.5e-08	3.7e-06	4.2e-06	0.00084	0.14523	0.33288	0.1757	0.90749	0.99205	0.99998	0.91108	1	0.99962	1	1	1	-	-	-	-	-	-	-	-	-	-	-	-	-	-	-	-	-	-	-	-	-	-	-	-	-	-	-	-
Trilepida koppesi	1.1e-09	9.4e-08	1.1e-07	4e-05	0.01945	0.0635	0.02522	0.47594	0.79443	0.98583	0.48312	0.99694	0.94388	1	1	1	1	-	-	-	-	-	-	-	-	-	-	-	-	-	-	-	-	-	-	-	-	-	-	-	-	-	-	-
Acrochordus arafurae	3.3e-12	3.7e-10	4.3e-10	3.5e-07	0.00055	0.00258	0.00077	0.05661	0.1872	0.56316	0.05827	0.71588	0.38254	0.99548	0.99641	1	1	1	-	-	-	-	-	-	-	-	-	-	-	-	-	-	-	-	-	-	-	-	-	-	-	-	-	-
Cylindrophis maculatus	4e-13	2.3e-12	2.6e-12	3.1e-09	1.3e-05	7.8e-05	1.9e-05	0.00344	0.01761	0.10802	0.00357	0.18295	0.05341	0.75808	0.7766	0.99134	0.9962	1	1	-	-	-	-	-	-	-	-	-	-	-	-	-	-	-	-	-	-	-	-	-	-	-	-	-
Pararhadinaea melanogaster	3.9e-13	2e-12	2.2e-12	2.6e-09	1.1e-05	6.8e-05	1.6e-05	0.00307	0.01594	0.09986	0.00319	0.17065	0.0489	0.73894	0.75808	0.9894	0.99521	1	1	1	-	-	-	-	-	-	-	-	-	-	-	-	-	-	-	-	-	-	-	-	-	-	-	-
Sanzinia madagascariensis	3.2e-13	5.9e-13	6.1e-13	2.6e-10	1.7e-06	1.1e-05	2.5e-06	0.00068	0.00415	0.03349	0.00071	0.0635	0.01465	0.46879	0.49031	0.92048	0.95181	0.99973	1	1	1	-	-	-	-	-	-	-	-	-	-	-	-	-	-	-	-	-	-	-	-	-	-	-
Eryx conicus	3.5e-13	8.5e-13	9.1e-13	7.2e-10	3.8e-06	2.5e-05	5.7e-06	0.00133	0.00757	0.05499	0.00138	0.09986	0.02522	0.58875	0.61058	0.96282	0.97992	0.99996	1	1	1	1	-	-	-	-	-	-	-	-	-	-	-	-	-	-	-	-	-	-	-	-	-	-
Pseudoboodon lemniscatus	5.4e-13	4.4e-13	4.5e-13	5.5e-11	4.5e-07	3.3e-06	6.9e-07	0.00024	0.00159	0.0149	0.00025	0.03002	0.0061	0.30422	0.32215	0.80873	0.8663	0.99718	1	1	1	1	1	-	-	-	-	-	-	-	-	-	-	-	-	-	-	-	-	-	-	-	-	-
Micrelaps vaillanti	5.1e-13	4.1e-13	4.2e-13	4.8e-13	9.5e-10	9.3e-09	1.5e-09	1.4e-06	1.3e-05	0.00022	1.4e-06	0.00055	7.1e-05	0.01648	0.01821	0.14434	0.18827	0.62865	0.99219	1	1	1	1	1	-	-	-	-	-	-	-	-	-	-	-	-	-	-	-	-	-	-	-	-
Xenophidion schaeferi	4.1e-13	4e-13	4.1e-13	3.2e-13	2.2e-11	2.5e-10	3.7e-11	5.4e-08	6.5e-07	1.4e-05	5.7e-08	3.9e-05	4e-06	0.00186	0.00209	0.02645	0.03759	0.2335	0.8484	0.99881	0.9991	0.99999	0.99991	1	1	-	-	-	-	-	-	-	-	-	-	-	-	-	-	-	-	-	-	-
Clonophis kirtlandii	4.7e-13	3.2e-13	3.3e-13	3.8e-13	1.5e-10	1.6e-09	2.5e-10	2.9e-07	3.1e-06	5.9e-05	3e-07	0.00016	1.8e-05	0.00588	0.00656	0.06626	0.09038	0.41626	0.95571	0.99996	0.99997	1	1	1	1	1	-	-	-	-	-	-	-	-	-	-	-	-	-	-	-	-	-	-
Pseudocerastes persicus	4.3e-13	3.9e-13	4e-13	3.2e-13	1.9e-11	2.2e-10	3.2e-11	4.7e-08	5.7e-07	1.2e-05	5e-08	3.5e-05	3.5e-06	0.00168	0.00189	0.02442	0.03481	0.22126	0.83573	0.99851	0.99886	0.99998	0.99988	1	1	1	1	-	-	-	-	-	-	-	-	-	-	-	-	-	-	-	-	-
Antaresia childreni	2e-16	4.4e-13	4.3e-13	3.9e-13	3.9e-13	5.7e-13	4.2e-13	4e-11	7e-10	2.5e-08	4.2e-11	8.4e-08	5.8e-09	9.1e-06	1.1e-05	0.00028	0.00045	0.00692	0.12914	0.61421	0.63584	0.86744	0.77962	0.95238	1	1	1	1	-	-	-	-	-	-	-	-	-	-	-	-	-	-	-	-
Anomochilus weberi	2e-16	2e-16	2e-16	4.3e-13	3.5e-13	4.8e-13	3.8e-13	4.4e-13	1e-12	2.7e-11	4.4e-13	1.1e-10	5.3e-12	2.3e-08	2.7e-08	1.3e-06	2.3e-06	6.8e-05	0.00357	0.05827	0.0635	0.17065	0.11376	0.29259	0.94127	0.99891	0.9883	0.99914	1	-	-	-	-	-	-	-	-	-	-	-	-	-	-	-
Aparallactus lunulatus	2e-16	2e-16	2e-16	4.3e-13	3.8e-13	5.2e-13	4e-13	4.9e-13	1.4e-12	4.9e-11	4.9e-13	1.9e-10	9.6e-12	3.9e-08	4.6e-08	2.1e-06	3.7e-06	0.0001	0.00504	0.07569	0.0822	0.21062	0.14346	0.34852	0.96234	0.99955	0.9938	0.99966	1	1	-	-	-	-	-	-	-	-	-	-	-	-	-	-
Pseudoxenodon stejnegeri	2e-16	2e-16	2e-16	1.2e-13	4.1e-13	3.5e-13	4.5e-13	3.4e-13	4.8e-13	2.8e-12	3.4e-13	9.4e-12	9.3e-13	2.5e-09	3e-09	1.8e-07	3.2e-07	1.1e-05	0.0008	0.01791	0.01977	0.0635	0.03905	0.12436	0.77356	0.98134	0.91544	0.98396	1	1	1	-	-	-	-	-	-	-	-	-	-	-	-	-
Blythia reticulata	2e-16	2e-16	2e-16	2e-16	4.4e-13	4.6e-13	4.9e-13	5.9e-13	3.7e-13	8.2e-13	6e-13	1.9e-12	5.1e-13	4.3e-10	5.1e-10	3.4e-08	6.5e-08	2.6e-06	0.00023	0.00644	0.00718	0.02603	0.01515	0.05579	0.57048	0.91882	0.77356	0.92687	1	1	1	1	-	-	-	-	-	-	-	-	-	-	-	-
Sibynophis collaris	2e-16	2e-16	2e-16	2e-16	4.2e-13	3.5e-13	4.9e-13	4.8e-13	3.3e-13	5.2e-13	4.9e-13	7.7e-13	4.1e-13	9.6e-11	1.2e-10	8.7e-09	1.7e-08	7.6e-07	7.9e-05	0.00263	0.00295	0.01174	0.00656	0.02688	0.39925	0.81153	0.61058	0.8252	0.99995	1	1	1	1	-	-	-	-	-	-	-	-	-	-	-
Scolecophis atrocinctus	2e-16	2e-16	2e-16	2e-16	4.3e-13	3.9e-13	4.1e-13	3.9e-13	5.9e-13	4.2e-13	4e-13	5.1e-13	3.5e-13	2.2e-11	2.6e-11	2.2e-09	4.3e-09	2.2e-07	2.7e-05	0.00104	0.00118	0.00508	0.00274	0.01236	0.25665	0.66077	0.44052	0.6783	0.99935	1	1	1	1	1	-	-	-	-	-	-	-	-	-	-
Anilius scytale	2e-16	2e-16	2e-16	2e-16	1.6e-13	3.9e-13	2.3e-13	5.1e-13	3.2e-13	5.4e-13	5.2e-13	3e-13	4.3e-13	6.9e-13	7.5e-13	2.7e-11	5.5e-11	4e-09	7.8e-07	4.8e-05	5.5e-05	0.0003	0.00015	0.00085	0.04149	0.20259	0.09598	0.21412	0.92531	1	0.99999	1	1	1	1	-	-	-	-	-	-	-	-	-
Ungaliophis panamensis	2e-16	2e-16	2e-16	2e-16	2e-16	2e-16	2e-16	1.8e-13	4.5e-13	3.9e-13	1.9e-13	5.3e-13	4.6e-13	4.6e-13	4.8e-13	3.8e-13	4.1e-13	1.9e-12	5.8e-10	7.5e-08	8.9e-08	6.9e-07	2.9e-07	2.5e-06	0.00039	0.0043	0.00133	0.00472	0.17468	0.87197	0.82653	0.97713	0.99694	0.99966	0.99998	1	-	-	-	-	-	-	-	-
Eunectes notaeus	2e-16	2e-16	2e-16	2e-16	2e-16	6e-14	2e-16	4.1e-13	4.2e-13	3.2e-13	4.1e-13	3.9e-13	4.2e-13	3.6e-13	3.7e-13	1e-12	1.7e-12	1e-10	3e-08	2.6e-06	3.1e-06	2e-05	8.9e-06	6.3e-05	0.00557	0.04149	0.01567	0.04473	0.5851	0.99682	0.99357	0.99993	1	1	1	1	1	-	-	-	-	-	-	-
Psammophylax rhombeatus	2e-16	2e-16	2e-16	2e-16	2e-16	2e-16	2e-16	4.2e-13	4.8e-13	4e-13	4.3e-13	5.2e-13	4.6e-13	3.1e-13	3.1e-13	5.3e-13	6.5e-13	1.6e-11	5.6e-09	5.9e-07	6.9e-07	4.8e-06	2.1e-06	1.6e-05	0.00186	0.01648	0.00567	0.01791	0.37924	0.97713	0.96234	0.99851	0.99993	1	1	1	1	1	-	-	-	-	-	-
Xenodon pulcher	2e-16	2e-16	2e-16	2e-16	2e-16	2e-16	2e-16	2e-16	2e-13	4.3e-13	2e-16	3.8e-13	4.3e-13	3.3e-13	3.3e-13	3e-13	3.1e-13	5.3e-13	4e-11	6.5e-09	7.8e-09	6.7e-08	2.7e-08	2.6e-07	5.9e-05	0.0008	0.00022	0.00089	0.05661	0.60695	0.53938	0.8484	0.95351	0.98791	0.99789	1	1	1	1	-	-	-	-	-
Cantoria violacea	2e-16	2e-16	2e-16	2e-16	2e-16	2e-16	2e-16	2e-16	2e-16	2.4e-13	2e-16	4.1e-13	7e-14	4.5e-13	4.7e-13	3.8e-13	4.1e-13	3.4e-13	1.5e-12	2e-10	2.5e-10	2.5e-09	9.2e-10	1.1e-08	3.7e-06	6.6e-05	1.6e-05	7.4e-05	0.00888	0.23102	0.18827	0.46523	0.6783	0.82786	0.92687	0.99938	1	1	1	1	-	-	-	-
Pareas formosensis	2e-16	2e-16	2e-16	2e-16	2e-16	2e-16	2e-16	2e-16	2e-13	4.2e-13	2e-16	3.7e-13	4.1e-13	3.2e-13	3.3e-13	2.9e-13	3.1e-13	5.3e-13	3.7e-11	6.2e-09	7.3e-09	6.4e-08	2.5e-08	2.5e-07	5.6e-05	0.00077	0.00021	0.00085	0.05499	0.59968	0.53207	0.8434	0.95123	0.98711	0.9977	1	1	1	1	1	1	-	-	-
Homoroselaps lacteus	2e-16	2e-16	2e-16	2e-16	2e-16	2e-16	2e-16	2e-16	2e-16	2e-16	2e-16	2e-16	2e-16	4.5e-13	4.4e-13	4.9e-13	4.2e-13	3.4e-13	3.5e-13	1.1e-12	1.2e-12	8.3e-12	3.3e-12	4.1e-11	2.8e-08	7.4e-07	1.5e-07	8.5e-07	0.00024	0.01851	0.01357	0.05997	0.13241	0.23102	0.36615	0.8434	0.99999	0.99163	0.99922	1	1	1	-	-
Azemiops feae	2e-16	2e-16	2e-16	2e-16	2e-16	2e-16	2e-16	2e-16	2e-16	2e-16	2e-16	2e-16	2e-16	2e-16	2e-16	3.8e-13	4.1e-13	4.7e-13	3.8e-13	3.4e-13	3.5e-13	4.6e-13	4e-13	6.5e-13	1.9e-10	6.9e-09	1.1e-09	8e-09	4.7e-06	0.0008	0.00055	0.00357	0.0104	0.02327	0.04818	0.28404	0.9751	0.69557	0.86515	0.99891	1	0.99901	1	-
Protobothrops jerdonii	2e-16	2e-16	2e-16	2e-16	2e-16	2e-16	2e-16	2e-16	2e-16	2e-16	2e-16	2e-16	2e-16	2e-16	2e-16	2e-16	2e-16	1.3e-13	4e-13	5.6e-13	3.2e-13	4.5e-13	3.9e-13	5.6e-13	7.1e-13	1.1e-11	2.1e-12	1.3e-11	1.8e-08	7.3e-06	4.6e-06	4.5e-05	0.00017	0.00048	0.00125	0.01704	0.43006	0.10253	0.20715	0.73569	0.96984	0.74217	0.99999	1

## Sheet: b) Exp2 Fear
Supplementary material 2b. Matrix of post hoc Friedman-Neményi comparisons among the rankings of individual snake stimuli in Experiment 2. Species are arranged in an ascending order according to their mean rank of fear. Friedman test of the entire matrix was highly significant. Significant comparisons (p < 0.05) are marked yellow (comparisons between fear-evoking and disgust-evoking snakes) or or…
	Crotalus atrox	Cerastes cerastes a	Crotalus adamanteus b	Cerastes vipera a	Bitis nasicornis b	Cerastes cerastes b	Crotalus adamanteus a	Bitis nasicornis a	Crotalus cerastes	Protobothrops jerdonii c	Bitis gabonica a	Atheris squamigera c	Atheris squamigera b	Montivipera xanthina	Pseudocerastes persicus c	Bitis gabonica c	Atheris squamigera a	Bitis gabonica b	Vipera berus	Cerastes vipera b	Protobothrops jerdonii a	Agkistrodon taylori	Pseudocerastes persicus b	Bitis arietans a	Protobothrops jerdonii b	Pseudocerastes persicus a	Echis coloratus	Vipera orlovi	Vipera ammodytes b	Azemiops feae a	Azemiops feae c	Bitis arietans b	Bitis arietans c	Echis carinatus sochureki	Vipera anatolica	Vipera aspis	Azemiops feae b	Echis ocellatus	Echis carinatus multisquamata	Vipera ammodytes a	Charina bottae e	Charina bottae b	Charina bottae c	Charina bottae a	Charina bottae d	Typhlops bibroni	Epictia borapeliotes a	Afrotyphlops bibroni	Afrotyphlops lineolatus
Cerastes cerastes a	1	-	-	-	-	-	-	-	-	-	-	-	-	-	-	-	-	-	-	-	-	-	-	-	-	-	-	-	-	-	-	-	-	-	-	-	-	-	-	-	-	-	-	-	-	-	-	-	-
Crotalus adamanteus b	1	1	-	-	-	-	-	-	-	-	-	-	-	-	-	-	-	-	-	-	-	-	-	-	-	-	-	-	-	-	-	-	-	-	-	-	-	-	-	-	-	-	-	-	-	-	-	-	-
Cerastes vipera a	1	1	1	-	-	-	-	-	-	-	-	-	-	-	-	-	-	-	-	-	-	-	-	-	-	-	-	-	-	-	-	-	-	-	-	-	-	-	-	-	-	-	-	-	-	-	-	-	-
Bitis nasicornis b	1	1	1	1	-	-	-	-	-	-	-	-	-	-	-	-	-	-	-	-	-	-	-	-	-	-	-	-	-	-	-	-	-	-	-	-	-	-	-	-	-	-	-	-	-	-	-	-	-
Cerastes cerastes b	1	1	1	1	1	-	-	-	-	-	-	-	-	-	-	-	-	-	-	-	-	-	-	-	-	-	-	-	-	-	-	-	-	-	-	-	-	-	-	-	-	-	-	-	-	-	-	-	-
Crotalus adamanteus a	1	1	1	1	1	1	-	-	-	-	-	-	-	-	-	-	-	-	-	-	-	-	-	-	-	-	-	-	-	-	-	-	-	-	-	-	-	-	-	-	-	-	-	-	-	-	-	-	-
Bitis nasicornis a	1	1	1	1	1	1	1	-	-	-	-	-	-	-	-	-	-	-	-	-	-	-	-	-	-	-	-	-	-	-	-	-	-	-	-	-	-	-	-	-	-	-	-	-	-	-	-	-	-
Crotalus cerastes	1	1	1	1	1	1	1	1	-	-	-	-	-	-	-	-	-	-	-	-	-	-	-	-	-	-	-	-	-	-	-	-	-	-	-	-	-	-	-	-	-	-	-	-	-	-	-	-	-
Protobothrops jerdonii c	1	1	1	1	1	1	1	1	1	-	-	-	-	-	-	-	-	-	-	-	-	-	-	-	-	-	-	-	-	-	-	-	-	-	-	-	-	-	-	-	-	-	-	-	-	-	-	-	-
Bitis gabonica a	1	1	1	1	1	1	1	1	1	1	-	-	-	-	-	-	-	-	-	-	-	-	-	-	-	-	-	-	-	-	-	-	-	-	-	-	-	-	-	-	-	-	-	-	-	-	-	-	-
Atheris squamigera c	1	1	1	1	1	1	1	1	1	1	1	-	-	-	-	-	-	-	-	-	-	-	-	-	-	-	-	-	-	-	-	-	-	-	-	-	-	-	-	-	-	-	-	-	-	-	-	-	-
Atheris squamigera b	1	1	1	1	1	1	1	1	1	1	1	1	-	-	-	-	-	-	-	-	-	-	-	-	-	-	-	-	-	-	-	-	-	-	-	-	-	-	-	-	-	-	-	-	-	-	-	-	-
Montivipera xanthina	1	1	1	1	1	1	1	1	1	1	1	1	1	-	-	-	-	-	-	-	-	-	-	-	-	-	-	-	-	-	-	-	-	-	-	-	-	-	-	-	-	-	-	-	-	-	-	-	-
Pseudocerastes persicus c	0.99998	1	1	1	1	1	1	1	1	1	1	1	1	1	-	-	-	-	-	-	-	-	-	-	-	-	-	-	-	-	-	-	-	-	-	-	-	-	-	-	-	-	-	-	-	-	-	-	-
Bitis gabonica c	0.99972	0.99997	0.99999	0.99999	0.99999	1	1	1	1	1	1	1	1	1	1	-	-	-	-	-	-	-	-	-	-	-	-	-	-	-	-	-	-	-	-	-	-	-	-	-	-	-	-	-	-	-	-	-	-
Atheris squamigera a	0.99965	0.99996	0.99998	0.99998	0.99998	1	1	1	1	1	1	1	1	1	1	1	-	-	-	-	-	-	-	-	-	-	-	-	-	-	-	-	-	-	-	-	-	-	-	-	-	-	-	-	-	-	-	-	-
Bitis gabonica b	0.99958	0.99995	0.99998	0.99998	0.99998	1	1	1	1	1	1	1	1	1	1	1	1	-	-	-	-	-	-	-	-	-	-	-	-	-	-	-	-	-	-	-	-	-	-	-	-	-	-	-	-	-	-	-	-
Vipera berus	0.99943	0.99993	0.99996	0.99997	0.99997	1	1	1	1	1	1	1	1	1	1	1	1	1	-	-	-	-	-	-	-	-	-	-	-	-	-	-	-	-	-	-	-	-	-	-	-	-	-	-	-	-	-	-	-
Cerastes vipera b	0.9989	0.99985	0.99992	0.99992	0.99993	1	1	1	1	1	1	1	1	1	1	1	1	1	1	-	-	-	-	-	-	-	-	-	-	-	-	-	-	-	-	-	-	-	-	-	-	-	-	-	-	-	-	-	-
Protobothrops jerdonii a	0.99881	0.99983	0.99991	0.99992	0.99992	1	1	1	1	1	1	1	1	1	1	1	1	1	1	1	-	-	-	-	-	-	-	-	-	-	-	-	-	-	-	-	-	-	-	-	-	-	-	-	-	-	-	-	-
Agkistrodon taylori	0.99831	0.99974	0.99985	0.99987	0.99988	1	1	1	1	1	1	1	1	1	1	1	1	1	1	1	1	-	-	-	-	-	-	-	-	-	-	-	-	-	-	-	-	-	-	-	-	-	-	-	-	-	-	-	-
Pseudocerastes persicus b	0.9922	0.99827	0.9989	0.99899	0.99905	1	1	1	1	1	1	1	1	1	1	1	1	1	1	1	1	1	-	-	-	-	-	-	-	-	-	-	-	-	-	-	-	-	-	-	-	-	-	-	-	-	-	-	-
Bitis arietans a	0.98875	0.99727	0.99822	0.99836	0.99844	1	1	1	1	1	1	1	1	1	1	1	1	1	1	1	1	1	1	-	-	-	-	-	-	-	-	-	-	-	-	-	-	-	-	-	-	-	-	-	-	-	-	-	-
Protobothrops jerdonii b	0.9813	0.99484	0.99652	0.99676	0.99691	0.99999	1	1	1	1	1	1	1	1	1	1	1	1	1	1	1	1	1	1	-	-	-	-	-	-	-	-	-	-	-	-	-	-	-	-	-	-	-	-	-	-	-	-	-
Pseudocerastes persicus a	0.97488	0.99252	0.99484	0.99518	0.99539	0.99998	1	1	1	1	1	1	1	1	1	1	1	1	1	1	1	1	1	1	1	-	-	-	-	-	-	-	-	-	-	-	-	-	-	-	-	-	-	-	-	-	-	-	-
Echis coloratus	0.8179	0.90605	0.92361	0.92646	0.92832	0.99691	0.9992	0.99992	1	1	1	1	1	1	1	1	1	1	1	1	1	1	1	1	1	1	-	-	-	-	-	-	-	-	-	-	-	-	-	-	-	-	-	-	-	-	-	-	-
Vipera orlovi	0.78891	0.88603	0.90605	0.90933	0.91147	0.99539	0.99871	0.99986	1	1	1	1	1	1	1	1	1	1	1	1	1	1	1	1	1	1	1	-	-	-	-	-	-	-	-	-	-	-	-	-	-	-	-	-	-	-	-	-	-
Vipera ammodytes b	0.74651	0.85499	0.87837	0.88224	0.88477	0.99236	0.99765	0.9997	1	1	1	1	1	1	1	1	1	1	1	1	1	1	1	1	1	1	1	1	-	-	-	-	-	-	-	-	-	-	-	-	-	-	-	-	-	-	-	-	-
Azemiops feae a	0.69078	0.81127	0.83857	0.84314	0.84615	0.9866	0.99539	0.9993	1	1	1	1	1	1	1	1	1	1	1	1	1	1	1	1	1	1	1	1	1	-	-	-	-	-	-	-	-	-	-	-	-	-	-	-	-	-	-	-	-
Azemiops feae c	0.63826	0.76722	0.79766	0.80282	0.80622	0.97883	0.99204	0.9986	1	1	1	1	1	1	1	1	1	1	1	1	1	1	1	1	1	1	1	1	1	1	-	-	-	-	-	-	-	-	-	-	-	-	-	-	-	-	-	-	-
Bitis arietans b	0.57114	0.7071	0.74074	0.74651	0.75033	0.9647	0.98527	0.99691	1	1	1	1	1	1	1	1	1	1	1	1	1	1	1	1	1	1	1	1	1	1	1	-	-	-	-	-	-	-	-	-	-	-	-	-	-	-	-	-	-
Bitis arietans c	0.47162	0.61028	0.64679	0.65316	0.6574	0.93193	0.96737	0.99134	0.99999	1	1	1	1	1	1	1	1	1	1	1	1	1	1	1	1	1	1	1	1	1	1	1	-	-	-	-	-	-	-	-	-	-	-	-	-	-	-	-	-
Echis carinatus sochureki	0.37164	0.50375	0.54062	0.54716	0.55152	0.87837	0.93369	0.97809	0.99994	0.99999	1	1	1	1	1	1	1	1	1	1	1	1	1	1	1	1	1	1	1	1	1	1	1	-	-	-	-	-	-	-	-	-	-	-	-	-	-	-	-
Vipera anatolica	0.217	0.31937	0.35061	0.35629	0.36009	0.72509	0.8179	0.91565	0.9989	0.99961	0.99995	0.99999	0.99999	1	1	1	1	1	1	1	1	1	1	1	1	1	1	1	1	1	1	1	1	1	-	-	-	-	-	-	-	-	-	-	-	-	-	-	-
Vipera aspis	0.12536	0.19668	0.21981	0.22408	0.22696	0.55806	0.66793	0.80791	0.99252	0.9966	0.9993	0.99988	0.99988	1	1	1	1	1	1	1	1	1	1	1	1	1	1	1	1	1	1	1	1	1	1	-	-	-	-	-	-	-	-	-	-	-	-	-	-
Azemiops feae b	0.02484	0.04439	0.05146	0.0528	0.05371	0.20196	0.27806	0.41335	0.86212	0.90605	0.95763	0.98322	0.98322	0.9977	0.99905	0.99991	0.99993	0.99995	0.99996	0.99999	0.99999	0.99999	1	1	1	1	1	1	1	1	1	1	1	1	1	1	-	-	-	-	-	-	-	-	-	-	-	-	-
Echis ocellatus	0.00904	0.01713	0.02017	0.02076	0.02116	0.09604	0.14095	0.23133	0.67837	0.74842	0.85061	0.9197	0.9197	0.97956	0.98897	0.99798	0.99831	0.99856	0.9989	0.99943	0.99948	0.99965	0.99996	0.99998	0.99999	1	1	1	1	1	1	1	1	1	1	1	1	-	-	-	-	-	-	-	-	-	-	-	-
Echis carinatus multisquamata	0.00312	0.00622	0.00743	0.00767	0.00783	0.04174	0.06467	0.11546	0.46315	0.53845	0.66793	0.77819	0.77819	0.91147	0.94201	0.98228	0.98442	0.98608	0.98852	0.99283	0.99328	0.99495	0.99902	0.99942	0.99975	0.99986	1	1	1	1	1	1	1	1	1	1	1	1	-	-	-	-	-	-	-	-	-	-	-
Vipera ammodytes a	0.00058	0.00123	0.0015	0.00156	0.00159	0.01043	0.01729	0.03429	0.20464	0.25556	0.36009	0.47375	0.47375	0.67212	0.7388	0.86491	0.87442	0.88224	0.89457	0.9197	0.92265	0.93456	0.9753	0.98196	0.98918	0.99236	0.9999	0.99995	0.99998	0.99999	1	1	1	1	1	1	1	1	1	-	-	-	-	-	-	-	-	-	-
Charina bottae e	6.2e-13	7.2e-13	7.4e-13	7.5e-13	7.6e-13	5.4e-13	5.8e-13	6.8e-13	2e-12	3e-12	7.4e-12	1.8e-11	1.8e-11	9.5e-11	1.7e-10	6.4e-10	7.2e-10	8e-10	9.4e-10	1.4e-09	1.5e-09	1.8e-09	5.5e-09	7.4e-09	1.2e-08	1.5e-08	1.9e-07	2.4e-07	3.4e-07	5.3e-07	7.7e-07	1.2e-06	2.4e-06	4.8e-06	1.8e-05	5.1e-05	0.00058	0.00193	0.00578	0.02484	-	-	-	-	-	-	-	-	-
Charina bottae b	6.1e-13	7.2e-13	7.5e-13	7.5e-13	7.5e-13	5.4e-13	5.9e-13	6.7e-13	1.9e-12	2.9e-12	7.1e-12	1.8e-11	1.8e-11	9.2e-11	1.6e-10	6.1e-10	6.9e-10	7.7e-10	9.1e-10	1.4e-09	1.4e-09	1.8e-09	5.3e-09	7.2e-09	1.1e-08	1.5e-08	1.8e-07	2.3e-07	3.3e-07	5.1e-07	7.4e-07	1.2e-06	2.3e-06	4.7e-06	1.7e-05	5e-05	0.00057	0.00189	0.00566	0.02438	1	-	-	-	-	-	-	-	-
Charina bottae c	8.5e-13	5.9e-13	6.1e-13	6.1e-13	6.1e-13	9.2e-13	1e-12	5.8e-13	1e-12	1.2e-12	2.1e-12	4.2e-12	4.2e-12	1.8e-11	3.3e-11	1.3e-10	1.4e-10	1.6e-10	1.9e-10	2.8e-10	3e-10	3.8e-10	1.2e-09	1.6e-09	2.5e-09	3.3e-09	4.4e-08	5.7e-08	8.3e-08	1.3e-07	1.9e-07	3e-07	6.1e-07	1.3e-06	4.8e-06	1.5e-05	0.00019	0.00066	0.00211	0.01012	1	1	-	-	-	-	-	-	-
Charina bottae a	3.9e-13	7.5e-13	7e-13	7.4e-13	7.4e-13	7.5e-13	7.4e-13	7.3e-13	5.8e-13	6.3e-13	7.2e-13	8.2e-13	8.2e-13	1e-12	5.3e-13	6e-13	6e-13	6e-13	6.2e-13	6.5e-13	6.5e-13	6.7e-13	7.8e-13	8.1e-13	8.7e-13	9.5e-13	3.9e-12	5e-12	7.1e-12	1.1e-11	1.7e-11	2.9e-11	6.6e-11	1.6e-10	8e-10	3.1e-09	7.1e-08	3.5e-07	1.6e-06	1.3e-05	1	1	1	-	-	-	-	-	-
Charina bottae d	1.2e-13	3e-13	3.9e-13	3.9e-13	4.1e-13	7.3e-13	7.5e-13	7.1e-13	7.8e-13	8.8e-13	5.9e-13	6.8e-13	6.8e-13	8.5e-13	9e-13	5.2e-13	5.3e-13	5.3e-13	5.3e-13	5.6e-13	5.7e-13	5.8e-13	6.5e-13	6.6e-13	7.1e-13	7.3e-13	1.5e-12	1.7e-12	2.2e-12	3.2e-12	4.5e-12	7.4e-12	1.6e-11	3.7e-11	1.9e-10	7.6e-10	1.9e-08	9.8e-08	4.6e-07	4e-06	1	1	1	1	-	-	-	-	-
Typhlops bibroni	2e-16	2e-16	2e-16	2e-16	2e-16	2e-16	2e-16	2.1e-13	7.4e-13	7.6e-13	8e-13	8.1e-13	8.1e-13	8.5e-13	6.2e-13	7.8e-13	8e-13	8.2e-13	8.4e-13	9.1e-13	9.2e-13	9.5e-13	6.4e-13	6.6e-13	7.1e-13	7.4e-13	1.1e-12	5.3e-13	5.6e-13	5.7e-13	6e-13	6.5e-13	7e-13	7.9e-13	1.1e-12	2.2e-12	4.6e-11	2.9e-10	1.6e-09	1.9e-08	0.9941	0.99436	0.99945	1	1	-	-	-	-
Epictia borapeliotes a	2e-16	2e-16	2e-16	2e-16	2e-16	2e-16	2e-16	2e-16	2e-16	2e-16	2e-16	2e-16	2e-16	2e-16	2e-16	2e-16	2e-16	2e-16	1.1e-13	1.4e-13	1.4e-13	1.8e-13	4.3e-13	5.3e-13	7.5e-13	7.9e-13	7.2e-13	8.1e-13	7.5e-13	6.9e-13	7.6e-13	9e-13	7.6e-13	9.2e-13	8.1e-13	5.7e-13	9.1e-13	5.5e-13	6.5e-13	9.7e-13	0.10062	0.10219	0.19538	0.99313	0.9991	1	-	-	-
Afrotyphlops bibroni	2e-16	2e-16	2e-16	2e-16	2e-16	2e-16	2e-16	2e-16	2e-16	2e-16	2e-16	2e-16	2e-16	2e-16	2e-16	2e-16	2e-16	2e-16	2e-16	2e-16	2e-16	2e-16	2e-13	2.7e-13	3.7e-13	4.6e-13	7.8e-13	7.6e-13	7.3e-13	7.9e-13	7.5e-13	6.9e-13	8.6e-13	7.4e-13	6.8e-13	8.6e-13	8e-13	1e-12	5.8e-13	8e-13	0.06467	0.06575	0.13298	0.97992	0.99626	1	1	-	-
Afrotyphlops lineolatus	2e-16	2e-16	2e-16	2e-16	2e-16	2e-16	2e-16	2e-16	2e-16	2e-16	2e-16	2e-16	2e-16	2e-16	2e-16	2e-16	2e-16	2e-16	2e-16	2e-16	2e-16	2e-16	2e-16	2e-16	2e-16	2e-16	2e-16	2e-16	1.2e-13	1.8e-13	2.5e-13	3.9e-13	6.9e-13	8.2e-13	7.6e-13	7.5e-13	6.3e-13	8.6e-13	6.5e-13	9.1e-13	0.00372	0.0038	0.00981	0.56896	0.74074	0.9991	1	1	-
Liotyphlops sp	2e-16	2e-16	2e-16	2e-16	2e-16	2e-16	2e-16	2e-16	2e-16	2e-16	2e-16	2e-16	2e-16	2e-16	2e-16	2e-16	2e-16	2e-16	2e-16	2e-16	2e-16	2e-16	2e-16	2e-16	2e-16	2e-16	2e-16	2e-16	2e-16	2e-16	2e-16	2e-16	2e-16	2e-16	1.1e-13	3e-13	8e-13	8e-13	7e-13	7.5e-13	0.00012	0.00013	0.00039	0.10702	0.19279	0.85061	1	1	1
Anilios wiedii	2e-16	2e-16	2e-16	2e-16	2e-16	2e-16	2e-16	2e-16	2e-16	2e-16	2e-16	2e-16	2e-16	2e-16	2e-16	2e-16	2e-16	2e-16	2e-16	2e-16	2e-16	2e-16	2e-16	2e-16	2e-16	2e-16	2e-16	2e-16	2e-16	2e-16	2e-16	2e-16	2e-16	2e-16	2e-16	1.1e-13	8e-13	7.4e-13	6.9e-13	9.2e-13	4.4e-05	4.5e-05	0.00015	0.05653	0.1095	0.71113	1	1	1
Indotyphlops braminus	2e-16	2e-16	2e-16	2e-16	2e-16	2e-16	2e-16	2e-16	2e-16	2e-16	2e-16	2e-16	2e-16	2e-16	2e-16	2e-16	2e-16	2e-16	2e-16	2e-16	2e-16	2e-16	2e-16	2e-16	2e-16	2e-16	2e-16	2e-16	2e-16	2e-16	2e-16	2e-16	2e-16	2e-16	2e-16	2e-16	6.4e-13	7.5e-13	8e-13	7.4e-13	2.1e-05	2.2e-05	7.3e-05	0.03523	0.07141	0.59727	1	1	1
Typhlops brongersmianus	2e-16	2e-16	2e-16	2e-16	2e-16	2e-16	2e-16	2e-16	2e-16	2e-16	2e-16	2e-16	2e-16	2e-16	2e-16	2e-16	2e-16	2e-16	2e-16	2e-16	2e-16	2e-16	2e-16	2e-16	2e-16	2e-16	2e-16	2e-16	2e-16	2e-16	2e-16	2e-16	2e-16	2e-16	2e-16	2e-16	5.9e-13	7.1e-13	7.7e-13	7.2e-13	1.9e-05	2e-05	6.6e-05	0.03307	0.06741	0.58204	1	1	1
Typhlops reticulatus	2e-16	2e-16	2e-16	2e-16	2e-16	2e-16	2e-16	2e-16	2e-16	2e-16	2e-16	2e-16	2e-16	2e-16	2e-16	2e-16	2e-16	2e-16	2e-16	2e-16	2e-16	2e-16	2e-16	2e-16	2e-16	2e-16	2e-16	2e-16	2e-16	2e-16	2e-16	2e-16	2e-16	2e-16	2e-16	2e-16	4.8e-13	7.3e-13	7.8e-13	6.7e-13	1.6e-05	1.6e-05	5.4e-05	0.02883	0.05947	0.54934	1	1	1
Tricheilostoma koppesi	2e-16	2e-16	2e-16	2e-16	2e-16	2e-16	2e-16	2e-16	2e-16	2e-16	2e-16	2e-16	2e-16	2e-16	2e-16	2e-16	2e-16	2e-16	2e-16	2e-16	2e-16	2e-16	2e-16	2e-16	2e-16	2e-16	2e-16	2e-16	2e-16	2e-16	2e-16	2e-16	2e-16	2e-16	2e-16	2e-16	2.7e-13	7.4e-13	8.1e-13	7.7e-13	8.3e-06	8.5e-06	2.9e-05	0.01868	0.03993	0.45052	1	1	1
Helmithophis frontalis	2e-16	2e-16	2e-16	2e-16	2e-16	2e-16	2e-16	2e-16	2e-16	2e-16	2e-16	2e-16	2e-16	2e-16	2e-16	2e-16	2e-16	2e-16	2e-16	2e-16	2e-16	2e-16	2e-16	2e-16	2e-16	2e-16	2e-16	2e-16	2e-16	2e-16	2e-16	2e-16	2e-16	2e-16	2e-16	2e-16	1.2e-13	4.6e-13	8.3e-13	7.3e-13	3.5e-06	3.6e-06	1.3e-05	0.01022	0.02283	0.33022	0.99997	1	1
Ramphotyphlops bituberculatus	2e-16	2e-16	2e-16	2e-16	2e-16	2e-16	2e-16	2e-16	2e-16	2e-16	2e-16	2e-16	2e-16	2e-16	2e-16	2e-16	2e-16	2e-16	2e-16	2e-16	2e-16	2e-16	2e-16	2e-16	2e-16	2e-16	2e-16	2e-16	2e-16	2e-16	2e-16	2e-16	2e-16	2e-16	2e-16	2e-16	2e-16	3e-13	8.1e-13	7.3e-13	2.2e-06	2.3e-06	8.2e-06	0.00736	0.0168	0.27477	0.99991	0.99999	1
Liotyphlops albirostris	2e-16	2e-16	2e-16	2e-16	2e-16	2e-16	2e-16	2e-16	2e-16	2e-16	2e-16	2e-16	2e-16	2e-16	2e-16	2e-16	2e-16	2e-16	2e-16	2e-16	2e-16	2e-16	2e-16	2e-16	2e-16	2e-16	2e-16	2e-16	2e-16	2e-16	2e-16	2e-16	2e-16	2e-16	2e-16	2e-16	2e-16	2e-16	2e-16	1.6e-13	2.4e-08	2.5e-08	1e-07	0.00025	0.00069	0.02856	0.92646	0.96632	0.99999
Epictia borapeliotes b	2e-16	2e-16	2e-16	2e-16	2e-16	2e-16	2e-16	2e-16	2e-16	2e-16	2e-16	2e-16	2e-16	2e-16	2e-16	2e-16	2e-16	2e-16	2e-16	2e-16	2e-16	2e-16	2e-16	2e-16	2e-16	2e-16	2e-16	2e-16	2e-16	2e-16	2e-16	2e-16	2e-16	2e-16	2e-16	2e-16	2e-16	2e-16	2e-16	2e-16	2.1e-09	2.2e-09	1e-08	3.9e-05	0.00011	0.00684	0.70507	0.80791	0.99852
Austrotyphlops pinguis	2e-16	2e-16	2e-16	2e-16	2e-16	2e-16	2e-16	2e-16	2e-16	2e-16	2e-16	2e-16	2e-16	2e-16	2e-16	2e-16	2e-16	2e-16	2e-16	2e-16	2e-16	2e-16	2e-16	2e-16	2e-16	2e-16	2e-16	2e-16	2e-16	2e-16	2e-16	2e-16	2e-16	2e-16	2e-16	2e-16	2e-16	2e-16	2e-16	2e-16	2e-10	2.1e-10	1e-09	5.9e-06	1.9e-05	0.00154	0.41538	0.53192	0.97314
Indotyphlops lazelli	2e-16	2e-16	2e-16	2e-16	2e-16	2e-16	2e-16	2e-16	2e-16	2e-16	2e-16	2e-16	2e-16	2e-16	2e-16	2e-16	2e-16	2e-16	2e-16	2e-16	2e-16	2e-16	2e-16	2e-16	2e-16	2e-16	2e-16	2e-16	2e-16	2e-16	2e-16	2e-16	2e-16	2e-16	2e-16	2e-16	2e-16	2e-16	2e-16	2e-16	8.7e-11	9e-11	4.4e-10	3e-06	9.5e-06	0.00088	0.32297	0.42973	0.94436
Ramphotyphlops braminus a	2e-16	2e-16	2e-16	2e-16	2e-16	2e-16	2e-16	2e-16	2e-16	2e-16	2e-16	2e-16	2e-16	2e-16	2e-16	2e-16	2e-16	2e-16	2e-16	2e-16	2e-16	2e-16	2e-16	2e-16	2e-16	2e-16	2e-16	2e-16	2e-16	2e-16	2e-16	2e-16	2e-16	2e-16	2e-16	2e-16	2e-16	2e-16	2e-16	2e-16	2.4e-12	2.5e-12	9.4e-12	1.1e-07	3.8e-07	5.6e-05	0.06967	0.10784	0.59075
Typhlops vermicularis d	2e-16	2e-16	2e-16	2e-16	2e-16	2e-16	2e-16	2e-16	2e-16	2e-16	2e-16	2e-16	2e-16	2e-16	2e-16	2e-16	2e-16	2e-16	2e-16	2e-16	2e-16	2e-16	2e-16	2e-16	2e-16	2e-16	2e-16	2e-16	2e-16	2e-16	2e-16	2e-16	2e-16	2e-16	2e-16	2e-16	2e-16	2e-16	2e-16	2e-16	1.8e-12	1.9e-12	6.3e-12	7.3e-08	2.6e-07	4e-05	0.05653	0.08878	0.53627
Typhlops vermicularis c	2e-16	2e-16	2e-16	2e-16	2e-16	2e-16	2e-16	2e-16	2e-16	2e-16	2e-16	2e-16	2e-16	2e-16	2e-16	2e-16	2e-16	2e-16	2e-16	2e-16	2e-16	2e-16	2e-16	2e-16	2e-16	2e-16	2e-16	2e-16	2e-16	2e-16	2e-16	2e-16	2e-16	2e-16	2e-16	2e-16	2e-16	2e-16	2e-16	2e-16	1.7e-12	1.7e-12	5.5e-12	6.4e-08	2.3e-07	3.6e-05	0.0528	0.0833	0.51889
Ramphotyphlops australis	2e-16	2e-16	2e-16	2e-16	2e-16	2e-16	2e-16	2e-16	2e-16	2e-16	2e-16	2e-16	2e-16	2e-16	2e-16	2e-16	2e-16	2e-16	2e-16	2e-16	2e-16	2e-16	2e-16	2e-16	2e-16	2e-16	2e-16	2e-16	2e-16	2e-16	2e-16	2e-16	2e-16	2e-16	2e-16	2e-16	2e-16	2e-16	2e-16	2e-16	6.9e-13	6.8e-13	8.6e-13	2.2e-09	8.8e-09	2e-06	0.00751	0.01314	0.16363
Xenotyphlops mocquardi b	2e-16	2e-16	2e-16	2e-16	2e-16	2e-16	2e-16	2e-16	2e-16	2e-16	2e-16	2e-16	2e-16	2e-16	2e-16	2e-16	2e-16	2e-16	2e-16	2e-16	2e-16	2e-16	2e-16	2e-16	2e-16	2e-16	2e-16	2e-16	2e-16	2e-16	2e-16	2e-16	2e-16	2e-16	2e-16	2e-16	2e-16	2e-16	2e-16	2e-16	5.6e-13	5.8e-13	7.1e-13	1.9e-12	5.7e-12	2.4e-09	4.6e-05	9.6e-05	0.0033
Ramphotyphlops bicolor	2e-16	2e-16	2e-16	2e-16	2e-16	2e-16	2e-16	2e-16	2e-16	2e-16	2e-16	2e-16	2e-16	2e-16	2e-16	2e-16	2e-16	2e-16	2e-16	2e-16	2e-16	2e-16	2e-16	2e-16	2e-16	2e-16	2e-16	2e-16	2e-16	2e-16	2e-16	2e-16	2e-16	2e-16	2e-16	2e-16	2e-16	2e-16	2e-16	2e-16	8.8e-13	8.9e-13	6.3e-13	1.3e-12	3e-12	1.1e-09	2.6e-05	5.4e-05	0.00202
Ramphotyphlops braminus b	2e-16	2e-16	2e-16	2e-16	2e-16	2e-16	2e-16	2e-16	2e-16	2e-16	2e-16	2e-16	2e-16	2e-16	2e-16	2e-16	2e-16	2e-16	2e-16	2e-16	2e-16	2e-16	2e-16	2e-16	2e-16	2e-16	2e-16	2e-16	2e-16	2e-16	2e-16	2e-16	2e-16	2e-16	2e-16	2e-16	2e-16	2e-16	2e-16	2e-16	6.3e-13	6.4e-13	8.5e-13	8.1e-13	1.1e-12	2e-10	6.3e-06	1.4e-05	0.00062
Ramphotyphlops ammodytes	2e-16	2e-16	2e-16	2e-16	2e-16	2e-16	2e-16	2e-16	2e-16	2e-16	2e-16	2e-16	2e-16	2e-16	2e-16	2e-16	2e-16	2e-16	2e-16	2e-16	2e-16	2e-16	2e-16	2e-16	2e-16	2e-16	2e-16	2e-16	2e-16	2e-16	2e-16	2e-16	2e-16	2e-16	2e-16	2e-16	2e-16	2e-16	2e-16	2e-16	7.3e-13	7.3e-13	8.8e-13	5.3e-13	6.1e-13	5.5e-12	3e-07	6.9e-07	4.5e-05
Austrotyphlops guentheri	2e-16	2e-16	2e-16	2e-16	2e-16	2e-16	2e-16	2e-16	2e-16	2e-16	2e-16	2e-16	2e-16	2e-16	2e-16	2e-16	2e-16	2e-16	2e-16	2e-16	2e-16	2e-16	2e-16	2e-16	2e-16	2e-16	2e-16	2e-16	2e-16	2e-16	2e-16	2e-16	2e-16	2e-16	2e-16	2e-16	2e-16	2e-16	2e-16	2e-16	6.4e-13	6.6e-13	8.2e-13	6.8e-13	8.2e-13	8.3e-13	9.5e-09	2.3e-08	2.2e-06
Typhlops vermicularis b	2e-16	2e-16	2e-16	2e-16	2e-16	2e-16	2e-16	2e-16	2e-16	2e-16	2e-16	2e-16	2e-16	2e-16	2e-16	2e-16	2e-16	2e-16	2e-16	2e-16	2e-16	2e-16	2e-16	2e-16	2e-16	2e-16	2e-16	2e-16	2e-16	2e-16	2e-16	2e-16	2e-16	2e-16	2e-16	2e-16	2e-16	2e-16	2e-16	2e-16	6.4e-13	6.6e-13	8.2e-13	6.8e-13	8.2e-13	8.2e-13	9.4e-09	2.3e-08	2.2e-06
Xenotyphlops mocquardi a	2e-16	2e-16	2e-16	2e-16	2e-16	2e-16	2e-16	2e-16	2e-16	2e-16	2e-16	2e-16	2e-16	2e-16	2e-16	2e-16	2e-16	2e-16	2e-16	2e-16	2e-16	2e-16	2e-16	2e-16	2e-16	2e-16	2e-16	2e-16	2e-16	2e-16	2e-16	2e-16	2e-16	2e-16	2e-16	2e-16	2e-16	2e-16	2e-16	2e-16	2e-16	2e-16	1.6e-13	6.9e-13	8.9e-13	5.5e-13	3.3e-10	8.7e-10	1.1e-07
Rena humilis	2e-16	2e-16	2e-16	2e-16	2e-16	2e-16	2e-16	2e-16	2e-16	2e-16	2e-16	2e-16	2e-16	2e-16	2e-16	2e-16	2e-16	2e-16	2e-16	2e-16	2e-16	2e-16	2e-16	2e-16	2e-16	2e-16	2e-16	2e-16	2e-16	2e-16	2e-16	2e-16	2e-16	2e-16	2e-16	2e-16	2e-16	2e-16	2e-16	2e-16	2e-16	2e-16	2e-16	9.3e-13	7.8e-13	5.1e-13	1.6e-10	4.3e-10	5.9e-08
Myriopholis macrorhyncha	2e-16	2e-16	2e-16	2e-16	2e-16	2e-16	2e-16	2e-16	2e-16	2e-16	2e-16	2e-16	2e-16	2e-16	2e-16	2e-16	2e-16	2e-16	2e-16	2e-16	2e-16	2e-16	2e-16	2e-16	2e-16	2e-16	2e-16	2e-16	2e-16	2e-16	2e-16	2e-16	2e-16	2e-16	2e-16	2e-16	2e-16	2e-16	2e-16	2e-16	2e-16	2e-16	2e-16	8.7e-13	7.3e-13	1e-12	1.2e-10	3.2e-10	4.5e-08
Myriopholis algeriensis	2e-16	2e-16	2e-16	2e-16	2e-16	2e-16	2e-16	2e-16	2e-16	2e-16	2e-16	2e-16	2e-16	2e-16	2e-16	2e-16	2e-16	2e-16	2e-16	2e-16	2e-16	2e-16	2e-16	2e-16	2e-16	2e-16	2e-16	2e-16	2e-16	2e-16	2e-16	2e-16	2e-16	2e-16	2e-16	2e-16	2e-16	2e-16	2e-16	2e-16	2e-16	2e-16	2e-16	8.3e-13	7e-13	1e-12	9.5e-11	2.5e-10	3.6e-08
Letheobia episcopus	2e-16	2e-16	2e-16	2e-16	2e-16	2e-16	2e-16	2e-16	2e-16	2e-16	2e-16	2e-16	2e-16	2e-16	2e-16	2e-16	2e-16	2e-16	2e-16	2e-16	2e-16	2e-16	2e-16	2e-16	2e-16	2e-16	2e-16	2e-16	2e-16	2e-16	2e-16	2e-16	2e-16	2e-16	2e-16	2e-16	2e-16	2e-16	2e-16	2e-16	2e-16	2e-16	2e-16	7.6e-13	8.3e-13	6.1e-13	2.8e-12	6.2e-12	1e-09
Typhlops bimiensis	2e-16	2e-16	2e-16	2e-16	2e-16	2e-16	2e-16	2e-16	2e-16	2e-16	2e-16	2e-16	2e-16	2e-16	2e-16	2e-16	2e-16	2e-16	2e-16	2e-16	2e-16	2e-16	2e-16	2e-16	2e-16	2e-16	2e-16	2e-16	2e-16	2e-16	2e-16	2e-16	2e-16	2e-16	2e-16	2e-16	2e-16	2e-16	2e-16	2e-16	2e-16	2e-16	2e-16	7.3e-13	7.6e-13	8.5e-13	1.2e-12	2e-12	2.5e-10
Typhlops arenarius	2e-16	2e-16	2e-16	2e-16	2e-16	2e-16	2e-16	2e-16	2e-16	2e-16	2e-16	2e-16	2e-16	2e-16	2e-16	2e-16	2e-16	2e-16	2e-16	2e-16	2e-16	2e-16	2e-16	2e-16	2e-16	2e-16	2e-16	2e-16	2e-16	2e-16	2e-16	2e-16	2e-16	2e-16	2e-16	2e-16	2e-16	2e-16	2e-16	2e-16	2e-16	2e-16	2e-16	7.3e-13	7.7e-13	7.1e-13	9.2e-13	1.2e-12	9.2e-11
Typhlops vermicularis a	2e-16	2e-16	2e-16	2e-16	2e-16	2e-16	2e-16	2e-16	2e-16	2e-16	2e-16	2e-16	2e-16	2e-16	2e-16	2e-16	2e-16	2e-16	2e-16	2e-16	2e-16	2e-16	2e-16	2e-16	2e-16	2e-16	2e-16	2e-16	2e-16	2e-16	2e-16	2e-16	2e-16	2e-16	2e-16	2e-16	2e-16	2e-16	2e-16	2e-16	2e-16	2e-16	2e-16	7.1e-13	8.1e-13	6.6e-13	8.7e-13	1.1e-12	6.8e-11
Austrotyphlops diversus	2e-16	2e-16	2e-16	2e-16	2e-16	2e-16	2e-16	2e-16	2e-16	2e-16	2e-16	2e-16	2e-16	2e-16	2e-16	2e-16	2e-16	2e-16	2e-16	2e-16	2e-16	2e-16	2e-16	2e-16	2e-16	2e-16	2e-16	2e-16	2e-16	2e-16	2e-16	2e-16	2e-16	2e-16	2e-16	2e-16	2e-16	2e-16	2e-16	2e-16	2e-16	2e-16	2e-16	4.3e-13	7.7e-13	9.1e-13	7.7e-13	9.1e-13	3.4e-11
[truncated: 30 more columns]

## Sheet: b) Exp2 Disgust
Supplementary material 2b. Matrix of post hoc Friedman-Neményi comparisons among the rankings of individual snake stimuli in Experiment 2. Species are arranged in an ascending order according to their mean rank of disgust. Friedman test of the entire matrix was highly significant. Significant comparisons (p < 0.05) are marked yellow (comparisons between fear-evoking and disgust-evoking snakes) or…
	Xenotyphlops mocquardi a	Typhlops vermicularis b	Letheobia episcopus	Myriopholis algeriensis	Typhlops vermicularis a	Typhlops arenarius	Myriopholis macrorhyncha	Typhlops bimiensis	Austrotyphlops diversus	Austrotyphlops guentheri	Rena humilis	Ramphotyphlops ammodytes	Typhlops vermicularis d	Ramphotyphlops australis	Typhlops vermicularis c	Ramphotyphlops braminus b	Ramphotyphlops braminus a	Austrotyphlops pinguis	Helmithophis frontalis	Liotyphlops albirostris	Indotyphlops lazelli	Anilios wiedii	Epictia borapeliotes b	Ramphotyphlops bicolor	Ramphotyphlops bituberculatus	Indotyphlops braminus	Afrotyphlops bibroni	Typhlops brongersmianus	Xenotyphlops mocquardi b	Typhlops reticulatus	Typhlops bibroni	Charina bottae e	Charina bottae c	Charina bottae b	Charina bottae a	Epictia borapeliotes a	Charina bottae d	Liotyphlops sp	Afrotyphlops lineolatus	Tricheilostoma koppesi	Pseudocerastes persicus c	Pseudocerastes persicus b	Bitis gabonica a	Azemiops feae b	Pseudocerastes persicus a	Cerastes vipera a	Bitis nasicornis a	Bitis gabonica b	Bitis arietans b
Typhlops vermicularis b	1	-	-	-	-	-	-	-	-	-	-	-	-	-	-	-	-	-	-	-	-	-	-	-	-	-	-	-	-	-	-	-	-	-	-	-	-	-	-	-	-	-	-	-	-	-	-	-	-
Letheobia episcopus	1	1	-	-	-	-	-	-	-	-	-	-	-	-	-	-	-	-	-	-	-	-	-	-	-	-	-	-	-	-	-	-	-	-	-	-	-	-	-	-	-	-	-	-	-	-	-	-	-
Myriopholis algeriensis	1	1	1	-	-	-	-	-	-	-	-	-	-	-	-	-	-	-	-	-	-	-	-	-	-	-	-	-	-	-	-	-	-	-	-	-	-	-	-	-	-	-	-	-	-	-	-	-	-
Typhlops vermicularis a	1	1	1	1	-	-	-	-	-	-	-	-	-	-	-	-	-	-	-	-	-	-	-	-	-	-	-	-	-	-	-	-	-	-	-	-	-	-	-	-	-	-	-	-	-	-	-	-	-
Typhlops arenarius	1	1	1	1	1	-	-	-	-	-	-	-	-	-	-	-	-	-	-	-	-	-	-	-	-	-	-	-	-	-	-	-	-	-	-	-	-	-	-	-	-	-	-	-	-	-	-	-	-
Myriopholis macrorhyncha	1	1	1	1	1	1	-	-	-	-	-	-	-	-	-	-	-	-	-	-	-	-	-	-	-	-	-	-	-	-	-	-	-	-	-	-	-	-	-	-	-	-	-	-	-	-	-	-	-
Typhlops bimiensis	1	1	1	1	1	1	1	-	-	-	-	-	-	-	-	-	-	-	-	-	-	-	-	-	-	-	-	-	-	-	-	-	-	-	-	-	-	-	-	-	-	-	-	-	-	-	-	-	-
Austrotyphlops diversus	1	1	1	1	1	1	1	1	-	-	-	-	-	-	-	-	-	-	-	-	-	-	-	-	-	-	-	-	-	-	-	-	-	-	-	-	-	-	-	-	-	-	-	-	-	-	-	-	-
Austrotyphlops guentheri	0.99954	1	1	1	1	1	1	1	1	-	-	-	-	-	-	-	-	-	-	-	-	-	-	-	-	-	-	-	-	-	-	-	-	-	-	-	-	-	-	-	-	-	-	-	-	-	-	-	-
Rena humilis	0.99643	0.99993	1	1	1	1	1	1	1	1	-	-	-	-	-	-	-	-	-	-	-	-	-	-	-	-	-	-	-	-	-	-	-	-	-	-	-	-	-	-	-	-	-	-	-	-	-	-	-
Ramphotyphlops ammodytes	0.98383	0.99924	0.99999	1	1	1	1	1	1	1	1	-	-	-	-	-	-	-	-	-	-	-	-	-	-	-	-	-	-	-	-	-	-	-	-	-	-	-	-	-	-	-	-	-	-	-	-	-	-
Typhlops vermicularis d	0.88224	0.98163	0.99907	1	1	1	1	1	1	1	1	1	-	-	-	-	-	-	-	-	-	-	-	-	-	-	-	-	-	-	-	-	-	-	-	-	-	-	-	-	-	-	-	-	-	-	-	-	-
Ramphotyphlops australis	0.58422	0.83857	0.96889	0.99943	1	1	1	1	1	1	1	1	1	-	-	-	-	-	-	-	-	-	-	-	-	-	-	-	-	-	-	-	-	-	-	-	-	-	-	-	-	-	-	-	-	-	-	-	-
Typhlops vermicularis c	0.36201	0.63826	0.87442	0.99187	0.99999	1	1	1	1	1	1	1	1	1	-	-	-	-	-	-	-	-	-	-	-	-	-	-	-	-	-	-	-	-	-	-	-	-	-	-	-	-	-	-	-	-	-	-	-
Ramphotyphlops braminus b	0.28639	0.54716	0.81127	0.98163	0.99996	1	1	1	1	1	1	1	1	1	1	-	-	-	-	-	-	-	-	-	-	-	-	-	-	-	-	-	-	-	-	-	-	-	-	-	-	-	-	-	-	-	-	-	-
Ramphotyphlops braminus a	0.26666	0.52106	0.79068	0.97732	0.99994	1	1	1	1	1	1	1	1	1	1	1	-	-	-	-	-	-	-	-	-	-	-	-	-	-	-	-	-	-	-	-	-	-	-	-	-	-	-	-	-	-	-	-	-
Austrotyphlops pinguis	0.22696	0.46526	0.74267	0.96525	0.99985	0.99999	1	1	1	1	1	1	1	1	1	1	1	-	-	-	-	-	-	-	-	-	-	-	-	-	-	-	-	-	-	-	-	-	-	-	-	-	-	-	-	-	-	-	-
Helmithophis frontalis	0.20464	0.43179	0.71113	0.95571	0.99974	0.99997	0.99999	1	1	1	1	1	1	1	1	1	1	1	-	-	-	-	-	-	-	-	-	-	-	-	-	-	-	-	-	-	-	-	-	-	-	-	-	-	-	-	-	-	-
Liotyphlops albirostris	0.06853	0.18392	0.39923	0.77273	0.98875	0.9972	0.99896	0.99976	0.99987	1	1	1	1	1	1	1	1	1	1	-	-	-	-	-	-	-	-	-	-	-	-	-	-	-	-	-	-	-	-	-	-	-	-	-	-	-	-	-	-
Indotyphlops lazelli	0.03277	0.09908	0.24781	0.59944	0.95236	0.98291	0.99187	0.99733	0.99827	0.99999	1	1	1	1	1	1	1	1	1	1	-	-	-	-	-	-	-	-	-	-	-	-	-	-	-	-	-	-	-	-	-	-	-	-	-	-	-	-	-
Anilios wiedii	0.01523	0.05101	0.14403	0.42561	0.8704	0.93878	0.9647	0.9847	0.98897	0.99971	0.99998	1	1	1	1	1	1	1	1	1	1	-	-	-	-	-	-	-	-	-	-	-	-	-	-	-	-	-	-	-	-	-	-	-	-	-	-	-	-
Epictia borapeliotes b	0.00691	0.02531	0.07938	0.27971	0.74074	0.84913	0.89927	0.94588	0.95763	0.9974	0.99969	0.99998	1	1	1	1	1	1	1	1	1	1	-	-	-	-	-	-	-	-	-	-	-	-	-	-	-	-	-	-	-	-	-	-	-	-	-	-	-
Ramphotyphlops bicolor	0.00113	0.00487	0.0185	0.08948	0.39523	0.52757	0.61028	0.71314	0.74651	0.9428	0.98291	0.99617	0.99994	1	1	1	1	1	1	1	1	1	1	-	-	-	-	-	-	-	-	-	-	-	-	-	-	-	-	-	-	-	-	-	-	-	-	-	-
Ramphotyphlops bituberculatus	0.00015	0.00075	0.00337	0.02116	0.143	0.21981	0.27806	0.36584	0.39923	0.70305	0.8401	0.92832	0.99299	0.99993	1	1	1	1	1	1	1	1	1	1	-	-	-	-	-	-	-	-	-	-	-	-	-	-	-	-	-	-	-	-	-	-	-	-	-
Indotyphlops braminus	0.00014	0.00069	0.00309	0.0196	0.13493	0.2087	0.26505	0.35061	0.38335	0.68666	0.8276	0.92069	0.9917	0.99991	1	1	1	1	1	1	1	1	1	1	1	-	-	-	-	-	-	-	-	-	-	-	-	-	-	-	-	-	-	-	-	-	-	-	-
Afrotyphlops bibroni	0.00012	0.00059	0.0027	0.01746	0.12351	0.19279	0.24628	0.3284	0.36009	0.66162	0.80791	0.90825	0.9894	0.99986	1	1	1	1	1	1	1	1	1	1	1	1	-	-	-	-	-	-	-	-	-	-	-	-	-	-	-	-	-	-	-	-	-	-	-
Typhlops brongersmianus	2.6e-05	0.00014	0.00073	0.00548	0.04928	0.0833	0.11202	0.16023	0.18021	0.41742	0.57986	0.731	0.93193	0.99626	0.99981	0.99996	0.99997	0.99999	1	1	1	1	1	1	1	1	1	-	-	-	-	-	-	-	-	-	-	-	-	-	-	-	-	-	-	-	-	-	-
Xenotyphlops mocquardi b	7.9e-06	4.8e-05	0.00026	0.00216	0.02283	0.04065	0.05653	0.08464	0.09679	0.26186	0.39923	0.55152	0.82601	0.97883	0.99776	0.99928	0.9995	0.99978	0.99987	1	1	1	1	1	1	1	1	1	-	-	-	-	-	-	-	-	-	-	-	-	-	-	-	-	-	-	-	-	-
Typhlops reticulatus	2.1e-07	1.5e-06	9.8e-06	0.00011	0.00172	0.00348	0.00525	0.00877	0.01043	0.04065	0.07748	0.13493	0.3284	0.66583	0.85786	0.91041	0.92265	0.94512	0.95636	0.99752	0.99979	0.99999	1	1	1	1	1	1	1	-	-	-	-	-	-	-	-	-	-	-	-	-	-	-	-	-	-	-	-
Typhlops bibroni	1.1e-07	8.4e-07	5.7e-06	6.5e-05	0.0011	0.00226	0.00345	0.00584	0.00698	0.02856	0.05605	0.10062	0.26186	0.58204	0.79592	0.86212	0.87837	0.90933	0.92552	0.99384	0.99928	0.99995	1	1	1	1	1	1	1	1	-	-	-	-	-	-	-	-	-	-	-	-	-	-	-	-	-	-	-
Charina bottae e	9.4e-09	7.8e-08	5.9e-07	7.9e-06	0.00017	0.00036	0.00058	0.00104	0.00126	0.00616	0.0134	0.02677	0.08807	0.27314	0.47588	0.56678	0.59292	0.64892	0.68253	0.91769	0.97612	0.99518	0.99936	1	1	1	1	1	1	1	1	-	-	-	-	-	-	-	-	-	-	-	-	-	-	-	-	-	-
Charina bottae c	3.8e-09	3.3e-08	2.6e-07	3.7e-06	8.3e-05	0.00019	0.0003	0.00055	0.00067	0.00345	0.00775	0.016	0.05653	0.19408	0.36584	0.45052	0.47588	0.53192	0.56678	0.85061	0.94512	0.98527	0.99727	0.99999	1	1	1	1	1	1	1	1	-	-	-	-	-	-	-	-	-	-	-	-	-	-	-	-	-
Charina bottae b	1.7e-09	1.5e-08	1.2e-07	1.8e-06	4.4e-05	0.0001	0.00016	0.0003	0.00037	0.00202	0.00467	0.00991	0.03718	0.13892	0.27971	0.35439	0.37747	0.42973	0.46315	0.7709	0.89927	0.96632	0.99187	0.99992	1	1	1	1	1	1	1	1	1	-	-	-	-	-	-	-	-	-	-	-	-	-	-	-	-
Charina bottae a	6.2e-10	5.8e-09	4.9e-08	7.8e-07	2e-05	4.7e-05	7.8e-05	0.00015	0.00018	0.00104	0.00247	0.00542	0.02177	0.08948	0.19408	0.254	0.27314	0.31759	0.34686	0.65528	0.8179	0.92361	0.97571	0.99943	1	1	1	1	1	1	1	1	1	1	-	-	-	-	-	-	-	-	-	-	-	-	-	-	-
Epictia borapeliotes a	3.2e-10	3.1e-09	2.7e-08	4.4e-07	1.2e-05	2.8e-05	4.7e-05	9e-05	0.00011	0.00066	0.00161	0.0036	0.01508	0.06575	0.14928	0.19931	0.2156	0.254	0.27971	0.57332	0.75033	0.88095	0.95571	0.99836	0.99999	1	1	1	1	1	1	1	1	1	1	-	-	-	-	-	-	-	-	-	-	-	-	-	-
Charina bottae d	1.3e-10	1.3e-09	1.2e-08	2e-07	5.8e-06	1.4e-05	2.4e-05	4.6e-05	5.7e-05	0.00036	0.00089	0.00204	0.00904	0.04248	0.10219	0.13993	0.1525	0.18268	0.2033	0.46315	0.64679	0.80452	0.91253	0.99436	0.99996	0.99997	0.99998	1	1	1	1	1	1	1	1	1	-	-	-	-	-	-	-	-	-	-	-	-	-
Liotyphlops sp	4.2e-11	4.3e-10	4.1e-09	7.5e-08	2.4e-06	5.8e-06	9.9e-06	2e-05	2.5e-05	0.00016	0.00042	0.00099	0.00467	0.02393	0.0615	0.08669	0.09529	0.11634	0.13104	0.33756	0.51023	0.6846	0.82919	0.98027	0.99962	0.9997	0.9998	1	1	1	1	1	1	1	1	1	1	-	-	-	-	-	-	-	-	-	-	-	-
Afrotyphlops lineolatus	2.1e-11	2.1e-10	2.1e-09	4e-08	1.3e-06	3.3e-06	5.7e-06	1.1e-05	1.4e-05	9.7e-05	0.00025	0.00062	0.00302	0.01631	0.04362	0.06254	0.0691	0.08532	0.09679	0.26827	0.42561	0.59944	0.75977	0.96187	0.99878	0.99902	0.9993	0.99999	1	1	1	1	1	1	1	1	1	1	-	-	-	-	-	-	-	-	-	-	-
Tricheilostoma koppesi	7.9e-13	1.5e-12	8.1e-12	1.8e-10	8.9e-09	2.5e-08	4.6e-08	1e-07	1.3e-07	1.1e-06	3.5e-06	9.7e-06	6.3e-05	0.00049	0.0017	0.00273	0.00312	0.00415	0.00493	0.02177	0.04719	0.09235	0.16477	0.43386	0.77819	0.79243	0.81294	0.94884	0.98759	0.99999	1	1	1	1	1	1	1	1	1	-	-	-	-	-	-	-	-	-	-
Pseudocerastes persicus c	2e-16	2e-16	2e-16	2e-16	2e-16	2e-16	2e-16	2e-16	2e-16	2e-16	2e-16	2e-16	2e-16	2e-16	2e-16	2e-16	2e-16	2e-16	2e-16	2e-16	2e-16	2e-16	2e-16	5.3e-13	8e-13	7.5e-13	7.3e-13	7.8e-13	8.1e-13	6.3e-13	7e-13	1e-12	5.4e-13	5.9e-13	6.5e-13	7e-13	7.9e-13	1e-12	1.2e-12	1.4e-10	-	-	-	-	-	-	-	-	-
Pseudocerastes persicus b	2e-16	2e-16	2e-16	2e-16	2e-16	2e-16	2e-16	2e-16	2e-16	2e-16	2e-16	2e-16	2e-16	2e-16	2e-16	2e-16	2e-16	2e-16	2e-16	2e-16	2e-16	2e-16	2e-16	2e-16	3.7e-13	4.3e-13	5e-13	8.4e-13	7.8e-13	6.3e-13	7.3e-13	6.4e-13	7.4e-13	8.1e-13	9.5e-13	1e-12	5.4e-13	6.1e-13	6.5e-13	5.3e-12	1	-	-	-	-	-	-	-	-
Bitis gabonica a	2e-16	2e-16	2e-16	2e-16	2e-16	2e-16	2e-16	2e-16	2e-16	2e-16	2e-16	2e-16	2e-16	2e-16	2e-16	2e-16	2e-16	2e-16	2e-16	2e-16	2e-16	2e-16	2e-16	2e-16	1.2e-13	1.4e-13	1.6e-13	7.1e-13	8.2e-13	7.1e-13	8.2e-13	9e-13	5.9e-13	6.7e-13	7.7e-13	8.4e-13	9.5e-13	5.2e-13	5.6e-13	1.7e-12	1	1	-	-	-	-	-	-	-
Azemiops feae b	2e-16	2e-16	2e-16	2e-16	2e-16	2e-16	2e-16	2e-16	2e-16	2e-16	2e-16	2e-16	2e-16	2e-16	2e-16	2e-16	2e-16	2e-16	2e-16	2e-16	2e-16	2e-16	2e-16	2e-16	2e-16	2e-16	2e-16	2e-16	2.8e-13	7.9e-13	7.5e-13	8.3e-13	6.5e-13	7.6e-13	9e-13	5.8e-13	6.5e-13	7.6e-13	8.3e-13	7.6e-13	1	1	1	-	-	-	-	-	-
Pseudocerastes persicus a	2e-16	2e-16	2e-16	2e-16	2e-16	2e-16	2e-16	2e-16	2e-16	2e-16	2e-16	2e-16	2e-16	2e-16	2e-16	2e-16	2e-16	2e-16	2e-16	2e-16	2e-16	2e-16	2e-16	2e-16	2e-16	2e-16	2e-16	2e-16	2e-13	7.2e-13	7.5e-13	7.4e-13	9.2e-13	6.9e-13	8.3e-13	9.3e-13	6e-13	7.1e-13	7.7e-13	7.2e-13	1	1	1	1	-	-	-	-	-
Cerastes vipera a	2e-16	2e-16	2e-16	2e-16	2e-16	2e-16	2e-16	2e-16	2e-16	2e-16	2e-16	2e-16	2e-16	2e-16	2e-16	2e-16	2e-16	2e-16	2e-16	2e-16	2e-16	2e-16	2e-16	2e-16	2e-16	2e-16	2e-16	2e-16	1.8e-13	7.7e-13	7.2e-13	7.1e-13	8.9e-13	6.8e-13	8e-13	9.1e-13	6e-13	6.9e-13	7.6e-13	7e-13	1	1	1	1	1	-	-	-	-
Bitis nasicornis a	2e-16	2e-16	2e-16	2e-16	2e-16	2e-16	2e-16	2e-16	2e-16	2e-16	2e-16	2e-16	2e-16	2e-16	2e-16	2e-16	2e-16	2e-16	2e-16	2e-16	2e-16	2e-16	2e-16	2e-16	2e-16	2e-16	2e-16	2e-16	1.4e-13	7.9e-13	7.7e-13	6.7e-13	8.3e-13	6.3e-13	7.7e-13	8.6e-13	5.8e-13	6.7e-13	7.4e-13	6.8e-13	1	1	1	1	1	1	-	-	-
Bitis gabonica b	2e-16	2e-16	2e-16	2e-16	2e-16	2e-16	2e-16	2e-16	2e-16	2e-16	2e-16	2e-16	2e-16	2e-16	2e-16	2e-16	2e-16	2e-16	2e-16	2e-16	2e-16	2e-16	2e-16	2e-16	2e-16	2e-16	2e-16	2e-16	1.1e-13	8.1e-13	8e-13	8.7e-13	7.8e-13	9.4e-13	7.2e-13	8.2e-13	9.7e-13	6.4e-13	7.1e-13	6.5e-13	1	1	1	1	1	1	1	-	-
Bitis arietans b	2e-16	2e-16	2e-16	2e-16	2e-16	2e-16	2e-16	2e-16	2e-16	2e-16	2e-16	2e-16	2e-16	2e-16	2e-16	2e-16	2e-16	2e-16	2e-16	2e-16	2e-16	2e-16	2e-16	2e-16	2e-16	2e-16	2e-16	2e-16	2e-16	7.5e-13	7.3e-13	8.3e-13	7.4e-13	9e-13	7.1e-13	8e-13	9.3e-13	6.2e-13	6.8e-13	6.5e-13	1	1	1	1	1	1	1	1	-
Azemiops feae c	2e-16	2e-16	2e-16	2e-16	2e-16	2e-16	2e-16	2e-16	2e-16	2e-16	2e-16	2e-16	2e-16	2e-16	2e-16	2e-16	2e-16	2e-16	2e-16	2e-16	2e-16	2e-16	2e-16	2e-16	2e-16	2e-16	2e-16	2e-16	2e-16	8e-13	7.9e-13	7.3e-13	6.5e-13	7.9e-13	6.3e-13	7.1e-13	8.4e-13	5.9e-13	6.3e-13	6e-13	1	1	1	1	1	1	1	1	1
Echis coloratus	2e-16	2e-16	2e-16	2e-16	2e-16	2e-16	2e-16	2e-16	2e-16	2e-16	2e-16	2e-16	2e-16	2e-16	2e-16	2e-16	2e-16	2e-16	2e-16	2e-16	2e-16	2e-16	2e-16	2e-16	2e-16	2e-16	2e-16	2e-16	2e-16	7.4e-13	7.7e-13	8.1e-13	8.2e-13	7.2e-13	9e-13	6.7e-13	7.7e-13	9.4e-13	6e-13	5.8e-13	1	1	1	1	1	1	1	1	1
Echis carinatus multisquamata	2e-16	2e-16	2e-16	2e-16	2e-16	2e-16	2e-16	2e-16	2e-16	2e-16	2e-16	2e-16	2e-16	2e-16	2e-16	2e-16	2e-16	2e-16	2e-16	2e-16	2e-16	2e-16	2e-16	2e-16	2e-16	2e-16	2e-16	2e-16	2e-16	6.9e-13	7.4e-13	7.8e-13	6.9e-13	8.5e-13	7.8e-13	9e-13	6.9e-13	8.5e-13	9.5e-13	5.5e-13	1	1	1	1	1	1	1	1	1
Azemiops feae a	2e-16	2e-16	2e-16	2e-16	2e-16	2e-16	2e-16	2e-16	2e-16	2e-16	2e-16	2e-16	2e-16	2e-16	2e-16	2e-16	2e-16	2e-16	2e-16	2e-16	2e-16	2e-16	2e-16	2e-16	2e-16	2e-16	2e-16	2e-16	2e-16	5.9e-13	7.2e-13	7.2e-13	8.3e-13	8e-13	7.4e-13	8.5e-13	6.6e-13	8e-13	9.1e-13	5.4e-13	1	1	1	1	1	1	1	1	1
Cerastes cerastes a	2e-16	2e-16	2e-16	2e-16	2e-16	2e-16	2e-16	2e-16	2e-16	2e-16	2e-16	2e-16	2e-16	2e-16	2e-16	2e-16	2e-16	2e-16	2e-16	2e-16	2e-16	2e-16	2e-16	2e-16	2e-16	2e-16	2e-16	2e-16	2e-16	2.7e-13	4.4e-13	7.7e-13	7.9e-13	7.7e-13	8.1e-13	6.8e-13	8.3e-13	6.6e-13	7.5e-13	9.9e-13	1	1	1	1	1	1	1	1	1
Echis carinatus sochureki	2e-16	2e-16	2e-16	2e-16	2e-16	2e-16	2e-16	2e-16	2e-16	2e-16	2e-16	2e-16	2e-16	2e-16	2e-16	2e-16	2e-16	2e-16	2e-16	2e-16	2e-16	2e-16	2e-16	2e-16	2e-16	2e-16	2e-16	2e-16	2e-16	2e-13	3.4e-13	7.7e-13	7.5e-13	6.9e-13	7.2e-13	8.7e-13	7.7e-13	6.3e-13	7e-13	9.4e-13	1	1	1	1	1	1	1	1	1
Crotalus cerastes	2e-16	2e-16	2e-16	2e-16	2e-16	2e-16	2e-16	2e-16	2e-16	2e-16	2e-16	2e-16	2e-16	2e-16	2e-16	2e-16	2e-16	2e-16	2e-16	2e-16	2e-16	2e-16	2e-16	2e-16	2e-16	2e-16	2e-16	2e-16	2e-16	1.6e-13	2.5e-13	7.7e-13	7.2e-13	7.2e-13	8.3e-13	7.9e-13	7e-13	9e-13	6.6e-13	8.8e-13	1	1	1	1	1	1	1	1	1
Echis ocellatus	2e-16	2e-16	2e-16	2e-16	2e-16	2e-16	2e-16	2e-16	2e-16	2e-16	2e-16	2e-16	2e-16	2e-16	2e-16	2e-16	2e-16	2e-16	2e-16	2e-16	2e-16	2e-16	2e-16	2e-16	2e-16	2e-16	2e-16	2e-16	2e-16	1.1e-13	2e-13	7.5e-13	7.1e-13	7.8e-13	7.5e-13	7e-13	6.3e-13	8.1e-13	6.1e-13	8.5e-13	1	1	1	1	1	1	1	1	1
Crotalus atrox	2e-16	2e-16	2e-16	2e-16	2e-16	2e-16	2e-16	2e-16	2e-16	2e-16	2e-16	2e-16	2e-16	2e-16	2e-16	2e-16	2e-16	2e-16	2e-16	2e-16	2e-16	2e-16	2e-16	2e-16	2e-16	2e-16	2e-16	2e-16	2e-16	2e-16	1.1e-13	7.5e-13	8.3e-13	7.3e-13	7.8e-13	7.3e-13	7.3e-13	6.9e-13	8.1e-13	7.5e-13	1	1	1	1	1	1	1	1	1
Bitis nasicornis b	2e-16	2e-16	2e-16	2e-16	2e-16	2e-16	2e-16	2e-16	2e-16	2e-16	2e-16	2e-16	2e-16	2e-16	2e-16	2e-16	2e-16	2e-16	2e-16	2e-16	2e-16	2e-16	2e-16	2e-16	2e-16	2e-16	2e-16	2e-16	2e-16	2e-16	2e-16	6.6e-13	8.2e-13	7.6e-13	7.7e-13	7.9e-13	6.7e-13	6.4e-13	7.5e-13	7.3e-13	1	1	1	1	1	1	1	1	1
Bitis arietans a	2e-16	2e-16	2e-16	2e-16	2e-16	2e-16	2e-16	2e-16	2e-16	2e-16	2e-16	2e-16	2e-16	2e-16	2e-16	2e-16	2e-16	2e-16	2e-16	2e-16	2e-16	2e-16	2e-16	2e-16	2e-16	2e-16	2e-16	2e-16	2e-16	2e-16	2e-16	4.4e-13	7.5e-13	8.3e-13	7.8e-13	7.6e-13	7.3e-13	7.8e-13	6.7e-13	6.8e-13	1	1	1	1	1	1	1	1	1
Vipera aspis	2e-16	2e-16	2e-16	2e-16	2e-16	2e-16	2e-16	2e-16	2e-16	2e-16	2e-16	2e-16	2e-16	2e-16	2e-16	2e-16	2e-16	2e-16	2e-16	2e-16	2e-16	2e-16	2e-16	2e-16	2e-16	2e-16	2e-16	2e-16	2e-16	2e-16	2e-16	2.7e-13	5.5e-13	7.7e-13	7e-13	8e-13	8e-13	8.5e-13	7.9e-13	6.2e-13	0.99999	1	1	1	1	1	1	1	1
Crotalus adamanteus a	2e-16	2e-16	2e-16	2e-16	2e-16	2e-16	2e-16	2e-16	2e-16	2e-16	2e-16	2e-16	2e-16	2e-16	2e-16	2e-16	2e-16	2e-16	2e-16	2e-16	2e-16	2e-16	2e-16	2e-16	2e-16	2e-16	2e-16	2e-16	2e-16	2e-16	2e-16	1.4e-13	3e-13	5.7e-13	7.5e-13	7.7e-13	7.2e-13	7.8e-13	8.3e-13	9.8e-13	0.99993	1	1	1	1	1	1	1	1
Cerastes vipera b	2e-16	2e-16	2e-16	2e-16	2e-16	2e-16	2e-16	2e-16	2e-16	2e-16	2e-16	2e-16	2e-16	2e-16	2e-16	2e-16	2e-16	2e-16	2e-16	2e-16	2e-16	2e-16	2e-16	2e-16	2e-16	2e-16	2e-16	2e-16	2e-16	2e-16	2e-16	1.1e-13	2.1e-13	3.9e-13	7.9e-13	7.3e-13	7.9e-13	7.4e-13	7e-13	8.9e-13	0.99981	1	1	1	1	1	1	1	1
Cerastes cerastes b	2e-16	2e-16	2e-16	2e-16	2e-16	2e-16	2e-16	2e-16	2e-16	2e-16	2e-16	2e-16	2e-16	2e-16	2e-16	2e-16	2e-16	2e-16	2e-16	2e-16	2e-16	2e-16	2e-16	2e-16	2e-16	2e-16	2e-16	2e-16	2e-16	2e-16	2e-16	2e-16	2e-16	2e-16	2e-16	1.4e-13	2.7e-13	6e-13	7.7e-13	7.7e-13	0.98353	0.99989	1	1	1	1	1	1	1
Bitis gabonica c	2e-16	2e-16	2e-16	2e-16	2e-16	2e-16	2e-16	2e-16	2e-16	2e-16	2e-16	2e-16	2e-16	2e-16	2e-16	2e-16	2e-16	2e-16	2e-16	2e-16	2e-16	2e-16	2e-16	2e-16	2e-16	2e-16	2e-16	2e-16	2e-16	2e-16	2e-16	2e-16	2e-16	2e-16	2e-16	1.1e-13	2.1e-13	4.8e-13	7.5e-13	7e-13	0.97732	0.99979	0.99999	1	1	1	1	1	1
Bitis arietans c	2e-16	2e-16	2e-16	2e-16	2e-16	2e-16	2e-16	2e-16	2e-16	2e-16	2e-16	2e-16	2e-16	2e-16	2e-16	2e-16	2e-16	2e-16	2e-16	2e-16	2e-16	2e-16	2e-16	2e-16	2e-16	2e-16	2e-16	2e-16	2e-16	2e-16	2e-16	2e-16	2e-16	2e-16	2e-16	2e-16	1.8e-13	3.9e-13	6.8e-13	6.6e-13	0.97084	0.99966	0.99999	1	1	1	1	1	1
Vipera ammodytes a	2e-16	2e-16	2e-16	2e-16	2e-16	2e-16	2e-16	2e-16	2e-16	2e-16	2e-16	2e-16	2e-16	2e-16	2e-16	2e-16	2e-16	2e-16	2e-16	2e-16	2e-16	2e-16	2e-16	2e-16	2e-16	2e-16	2e-16	2e-16	2e-16	2e-16	2e-16	2e-16	2e-16	2e-16	2e-16	2e-16	2e-16	2.1e-13	3.6e-13	7.5e-13	0.9396	0.9986	0.9999	1	1	1	1	1	1
Crotalus adamanteus b	2e-16	2e-16	2e-16	2e-16	2e-16	2e-16	2e-16	2e-16	2e-16	2e-16	2e-16	2e-16	2e-16	2e-16	2e-16	2e-16	2e-16	2e-16	2e-16	2e-16	2e-16	2e-16	2e-16	2e-16	2e-16	2e-16	2e-16	2e-16	2e-16	2e-16	2e-16	2e-16	2e-16	2e-16	2e-16	2e-16	2e-16	1.6e-13	2.8e-13	6.9e-13	0.92457	0.99782	0.99982	1	1	1	1	1	1
Agkistrodon taylori	2e-16	2e-16	2e-16	2e-16	2e-16	2e-16	2e-16	2e-16	2e-16	2e-16	2e-16	2e-16	2e-16	2e-16	2e-16	2e-16	2e-16	2e-16	2e-16	2e-16	2e-16	2e-16	2e-16	2e-16	2e-16	2e-16	2e-16	2e-16	2e-16	2e-16	2e-16	2e-16	2e-16	2e-16	2e-16	2e-16	2e-16	2e-16	2e-16	7.4e-13	0.8146	0.98608	0.99793	0.99999	1	1	1	1	1
Vipera orlovi	2e-16	2e-16	2e-16	2e-16	2e-16	2e-16	2e-16	2e-16	2e-16	2e-16	2e-16	2e-16	2e-16	2e-16	2e-16	2e-16	2e-16	2e-16	2e-16	2e-16	2e-16	2e-16	2e-16	2e-16	2e-16	2e-16	2e-16	2e-16	2e-16	2e-16	2e-16	2e-16	2e-16	2e-16	2e-16	2e-16	2e-16	2e-16	2e-16	7.4e-13	0.59509	0.92167	0.97809	0.99942	0.99975	0.99981	0.9999	0.99994	0.99996
Montivipera xanthina	2e-16	2e-16	2e-16	2e-16	2e-16	2e-16	2e-16	2e-16	2e-16	2e-16	2e-16	2e-16	2e-16	2e-16	2e-16	2e-16	2e-16	2e-16	2e-16	2e-16	2e-16	2e-16	2e-16	2e-16	2e-16	2e-16	2e-16	2e-16	2e-16	2e-16	2e-16	2e-16	2e-16	2e-16	2e-16	2e-16	2e-16	2e-16	2e-16	4.8e-13	0.41335	0.80791	0.92265	0.99472	0.9972	0.99776	0.99856	0.9991	0.99932
Protobothrops jerdonii b	2e-16	2e-16	2e-16	2e-16	2e-16	2e-16	2e-16	2e-16	2e-16	2e-16	2e-16	2e-16	2e-16	2e-16	2e-16	2e-16	2e-16	2e-16	2e-16	2e-16	2e-16	2e-16	2e-16	2e-16	2e-16	2e-16	2e-16	2e-16	2e-16	2e-16	2e-16	2e-16	2e-16	2e-16	2e-16	2e-16	2e-16	2e-16	2e-16	3.9e-13	0.38532	0.78358	0.90825	0.99283	0.99608	0.99684	0.99793	0.99867	0.99899
Vipera anatolica	2e-16	2e-16	2e-16	2e-16	2e-16	2e-16	2e-16	2e-16	2e-16	2e-16	2e-16	2e-16	2e-16	2e-16	2e-16	2e-16	2e-16	2e-16	2e-16	2e-16	2e-16	2e-16	2e-16	2e-16	2e-16	2e-16	2e-16	2e-16	2e-16	2e-16	2e-16	2e-16	2e-16	2e-16	2e-16	2e-16	2e-16	2e-16	2e-16	1.1e-13	0.22123	0.58857	0.76537	0.95949	0.97358	0.97732	0.98322	0.98783	0.99002
Protobothrops jerdonii a	2e-16	2e-16	2e-16	2e-16	2e-16	2e-16	2e-16	2e-16	2e-16	2e-16	2e-16	2e-16	2e-16	2e-16	2e-16	2e-16	2e-16	2e-16	2e-16	2e-16	2e-16	2e-16	2e-16	2e-16	2e-16	2e-16	2e-16	2e-16	2e-16	2e-16	2e-16	2e-16	2e-16	2e-16	2e-16	2e-16	2e-16	2e-16	2e-16	2e-16	0.19931	0.5537	0.73491	0.94884	0.96579	0.97036	0.9777	0.98353	0.98634
Protobothrops jerdonii c	2e-16	2e-16	2e-16	2e-16	2e-16	2e-16	2e-16	2e-16	2e-16	2e-16	2e-16	2e-16	2e-16	2e-16	2e-16	2e-16	2e-16	2e-16	2e-16	2e-16	2e-16	2e-16	2e-16	2e-16	2e-16	2e-16	2e-16	2e-16	2e-16	2e-16	2e-16	2e-16	2e-16	2e-16	2e-16	2e-16	2e-16	2e-16	2e-16	2e-16	0.12723	0.41742	0.60161	0.88603	0.91668	0.92552	0.94041	0.95305	0.95949
Vipera ammodytes b	2e-16	2e-16	2e-16	2e-16	2e-16	2e-16	2e-16	2e-16	2e-16	2e-16	2e-16	2e-16	2e-16	2e-16	2e-16	2e-16	2e-16	2e-16	2e-16	2e-16	2e-16	2e-16	2e-16	2e-16	2e-16	2e-16	2e-16	2e-16	2e-16	2e-16	2e-16	2e-16	2e-16	2e-16	2e-16	2e-16	2e-16	2e-16	2e-16	2e-16	0.01729	0.09381	0.17656	0.44008	0.49729	0.51672	0.5537	0.59075	0.61244
Vipera berus	2e-16	2e-16	2e-16	2e-16	2e-16	2e-16	2e-16	2e-16	2e-16	2e-16	2e-16	2e-16	2e-16	2e-16	2e-16	2e-16	2e-16	2e-16	2e-16	2e-16	2e-16	2e-16	2e-16	2e-16	2e-16	2e-16	2e-16	2e-16	2e-16	2e-16	2e-16	2e-16	2e-16	2e-16	2e-16	2e-16	2e-16	2e-16	2e-16	2e-16	0.0033	0.02348	0.05101	0.17296	0.20734	0.21981	0.24476	0.27151	0.28807
Atheris squamigera c	2e-16	2e-16	2e-16	2e-16	2e-16	2e-16	2e-16	2e-16	2e-16	2e-16	2e-16	2e-16	2e-16	2e-16	2e-16	2e-16	2e-16	2e-16	2e-16	2e-16	2e-16	2e-16	2e-16	2e-16	2e-16	2e-16	2e-16	2e-16	2e-16	2e-16	2e-16	2e-16	2e-16	2e-16	2e-16	2e-16	2e-16	2e-16	2e-16	2e-16	1.6e-06	2.4e-05	7.5e-05	0.00054	0.00074	0.00083	0.00101	0.00123	0.00139
Atheris squamigera b	2e-16	2e-16	2e-16	2e-16	2e-16	2e-16	2e-16	2e-16	2e-16	2e-16	2e-16	2e-16	2e-16	2e-16	2e-16	2e-16	2e-16	2e-16	2e-16	2e-16	2e-16	2e-16	2e-16	2e-16	2e-16	2e-16	2e-16	2e-16	2e-16	2e-16	2e-16	2e-16	2e-16	2e-16	2e-16	2e-16	2e-16	2e-16	2e-16	2e-16	2.4e-07	4.2e-06	1.4e-05	0.00011	0.00016	0.00018	0.00022	0.00028	0.00031
Atheris squamigera a	2e-16	2e-16	2e-16	2e-16	2e-16	2e-16	2e-16	2e-16	2e-16	2e-16	2e-16	2e-16	2e-16	2e-16	2e-16	2e-16	2e-16	2e-16	2e-16	2e-16	2e-16	2e-16	2e-16	2e-16	2e-16	2e-16	2e-16	2e-16	2e-16	2e-16	2e-16	2e-16	2e-16	2e-16	2e-16	2e-16	2e-16	2e-16	2e-16	2e-16	1.3e-09	3.2e-08	1.3e-07	1.4e-06	2e-06	2.3e-06	3e-06	3.8e-06	4.4e-06
[truncated: 30 more columns]

## Sheet: c) Exp3 Fear
Supplementary material 2c. Matrix of post hoc Friedman-Neményi comparisons among the rankings of individual snake stimuli in Experiment 3. Species are arranged in an ascending order according to their mean rank of fear. Friedman test of the entire matrix was highly significant. Significant comparisons (p < 0.05) are marked yellow (comparisons between fear-evoking and disgust-evoking snakes) or or…
	Crotalus atrox	Crotalus adamanteus	Cerastes cerastes	Bitis nasicornis	Bitis gabonica	Crotalus cerastes	Vipera berus	Montivipera xanthina	Atheris squamigera	Cerastes vipera	Charina botae	Typhlops bibronii	Anilios pinguis	Ramphotyphlops australis	Myriopholis algeriensis	Typhlops vermicularis	Letheobia episcopus	Xenotyphlops grandidieri	Myriopholis macrorhyncha
Crotalus adamanteus	0.99977	-	-	-	-	-	-	-	-	-	-	-	-	-	-	-	-	-	-
Cerastes cerastes	0.9996	1	-	-	-	-	-	-	-	-	-	-	-	-	-	-	-	-	-
Bitis nasicornis	0.99825	1	1	-	-	-	-	-	-	-	-	-	-	-	-	-	-	-	-
Bitis gabonica	0.65954	0.99973	0.99985	0.99998	-	-	-	-	-	-	-	-	-	-	-	-	-	-	-
Crotalus cerastes	0.55893	0.9989	0.99932	0.99987	1	-	-	-	-	-	-	-	-	-	-	-	-	-	-
Vipera berus	0.22484	0.95944	0.96873	0.98709	1	1	-	-	-	-	-	-	-	-	-	-	-	-	-
Montivipera xanthina	0.03033	0.58668	0.62342	0.72861	0.99932	0.99985	1	-	-	-	-	-	-	-	-	-	-	-	-
Atheris squamigera	0.01753	0.46701	0.50349	0.61428	0.99702	0.99913	1	1	-	-	-	-	-	-	-	-	-	-	-
Cerastes vipera	0.0031	0.18956	0.21262	0.29273	0.94512	0.97271	0.99947	1	1	-	-	-	-	-	-	-	-	-	-
Charina botae	6.4e-13	2.8e-09	3.8e-09	1e-08	5.5e-06	1.1e-05	0.00015	0.00343	0.00645	0.0329	-	-	-	-	-	-	-	-	-
Typhlops bibronii	7.1e-14	1.7e-13	1.8e-13	2.2e-13	1.6e-13	1.8e-13	3.3e-13	1.9e-11	5.9e-11	1.3e-09	0.14431	-	-	-	-	-	-	-	-
Anilios pinguis	2e-16	2e-13	2.2e-13	1.7e-13	1.4e-13	1.5e-13	2.3e-13	4.6e-12	1.5e-11	3.6e-10	0.08472	1	-	-	-	-	-	-	-
Ramphotyphlops australis	2e-16	1.9e-13	2e-13	2.1e-13	1.9e-13	2.1e-13	1.5e-13	3.4e-13	6e-13	1e-11	0.01679	1	1	-	-	-	-	-	-
Myriopholis algeriensis	2e-16	2e-16	2e-16	2e-16	1.8e-13	1.8e-13	1.7e-13	1.6e-13	1.9e-13	1.4e-13	2.2e-05	0.85244	0.93128	0.99702	-	-	-	-	-
Typhlops vermicularis	2e-16	2e-16	2e-16	2e-16	2e-16	2e-16	2e-16	1.9e-13	2e-13	1.7e-13	9.2e-09	0.08179	0.13983	0.41373	0.9994	-	-	-	-
Letheobia episcopus	2e-16	2e-16	2e-16	2e-16	2e-16	2e-16	2e-16	2e-16	2e-16	2e-13	6.4e-11	0.00676	0.01408	0.07349	0.91077	1	-	-	-
Xenotyphlops grandidieri	2e-16	2e-16	2e-16	2e-16	2e-16	2e-16	2e-16	2e-16	2e-16	1.1e-13	2.9e-11	0.00439	0.00937	0.05267	0.86441	1	1	-	-
Myriopholis macrorhyncha	2e-16	2e-16	2e-16	2e-16	2e-16	2e-16	2e-16	2e-16	2e-16	2e-16	2.1e-13	3.4e-05	9e-05	0.00094	0.17872	0.95683	0.9999	0.99998	-
Typhlops arenarius	2e-16	2e-16	2e-16	2e-16	2e-16	2e-16	2e-16	2e-16	2e-16	2e-16	1.7e-13	8.8e-06	2.5e-05	0.00029	0.09085	0.87016	0.99844	0.99947	1

## Sheet: c) Exp3 Disgust
Supplementary material 2c. Matrix of post hoc Friedman-Neményi comparisons among the rankings of individual snake stimuli in Experiment 3. Species are arranged in an ascending order according to their mean rank of disgust. Friedman test of the entire matrix was highly significant. Significant comparisons (p < 0.05) are marked yellow (comparisons between fear-evoking and disgust-evoking snakes) or…
	Anilios pinguis	Letheobia episcopus	Typhlops bibronii	Charina botae	Myriopholis algeriensis	Typhlops arenarius	Xenotyphlops grandidieri	Myriopholis macrorhyncha	Typhlops vermicularis	Ramphotyphlops australis	Cerastes vipera	Crotalus atrox	Bitis nasicornis	Cerastes cerastes	Bitis gabonica	Crotalus cerastes	Crotalus adamanteus	Montivipera xanthina	Vipera berus
Letheobia episcopus	1	-	-	-	-	-	-	-	-	-	-	-	-	-	-	-	-	-	-
Typhlops bibronii	1	1	-	-	-	-	-	-	-	-	-	-	-	-	-	-	-	-	-
Charina botae	0.99996	1	1	-	-	-	-	-	-	-	-	-	-	-	-	-	-	-	-
Myriopholis algeriensis	0.99923	1	1	1	-	-	-	-	-	-	-	-	-	-	-	-	-	-	-
Typhlops arenarius	0.99408	1	1	1	1	-	-	-	-	-	-	-	-	-	-	-	-	-	-
Xenotyphlops grandidieri	0.92351	0.9998	0.99989	1	1	1	-	-	-	-	-	-	-	-	-	-	-	-	-
Myriopholis macrorhyncha	0.91516	0.99973	0.99985	1	1	1	1	-	-	-	-	-	-	-	-	-	-	-	-
Typhlops vermicularis	0.81997	0.99783	0.99861	0.99993	1	1	1	1	-	-	-	-	-	-	-	-	-	-	-
Ramphotyphlops australis	0.79881	0.99702	0.99805	0.99989	1	1	1	1	1	-	-	-	-	-	-	-	-	-	-
Cerastes vipera	2e-13	2.9e-12	4.2e-12	2.9e-11	1.7e-10	8.2e-10	1.5e-08	1.7e-08	6.3e-08	7.9e-08	-	-	-	-	-	-	-	-	-
Crotalus atrox	1.7e-13	6.4e-13	8.2e-13	4.2e-12	2.5e-11	1.3e-10	2.6e-09	3e-09	1.2e-08	1.5e-08	1	-	-	-	-	-	-	-	-
Bitis nasicornis	1.3e-13	2.6e-13	2.8e-13	6.4e-13	2.5e-12	1.3e-11	3e-10	3.6e-10	1.5e-09	1.9e-09	1	1	-	-	-	-	-	-	-
Cerastes cerastes	1.9e-13	2.5e-13	2.6e-13	1.5e-13	1.8e-13	2.2e-13	7.2e-13	8.2e-13	2.7e-12	3.5e-12	0.99758	0.99985	1	-	-	-	-	-	-
Bitis gabonica	1.9e-13	1.6e-13	1.6e-13	2.1e-13	1.3e-13	1.5e-13	2.1e-13	2.2e-13	3e-13	3.2e-13	0.94187	0.98709	0.99902	1	-	-	-	-	-
Crotalus cerastes	1.9e-13	1.6e-13	1.6e-13	2.1e-13	1.3e-13	1.5e-13	2.1e-13	2.2e-13	3e-13	3.2e-13	0.94187	0.98709	0.99902	1	1	-	-	-	-
Crotalus adamanteus	1.9e-13	2.2e-13	1.5e-13	2.2e-13	1.6e-13	2.1e-13	1.4e-13	1.5e-13	1.7e-13	1.7e-13	0.67726	0.84624	0.95944	0.99999	1	1	-	-	-
Montivipera xanthina	2e-16	1.9e-13	2e-13	2.1e-13	2.2e-13	2e-13	1.8e-13	1.9e-13	2.3e-13	2.4e-13	0.27826	0.45799	0.69471	0.9951	0.99997	0.99997	1	-	-
Vipera berus	2e-16	1.9e-13	2e-13	2e-13	2e-13	2.1e-13	2.5e-13	1.4e-13	1.8e-13	1.8e-13	0.1489	0.27826	0.49432	0.97077	0.99932	0.99932	1	1	-
Atheris squamigera	2e-16	2e-16	2e-16	2e-16	2e-16	2e-16	2e-16	2e-16	4.4e-14	5.3e-14	0.00015	0.00051	0.00207	0.05471	0.20668	0.20668	0.5404	0.89668	0.97077
